# Supplementary material for: Preliminary study of the effect of gut microbiota on the development of prostatitis
Source: BMC Med Genomics. 2024 Jan 25;17:35. doi: 10.1186/s12920-024-01812-y (PMC10809527; doi:10.1186/s12920-024-01812-y)
Supplement: Supplementary file 2 — Supplementary Material 2 [file 12920_2024_1812_MOESM2_ESM.xls]

## Sheet: Sheet1
Supplementary Table 1：Category of gut microbiota taxa enrolled in this Mendelian randomization study
Taxa name	Category
phylum.Actinobacteria.id.400	phylum
phylum.Bacteroidetes.id.905	phylum
phylum.Cyanobacteria.id.1500	phylum
phylum.Euryarchaeota.id.55	phylum
phylum.Firmicutes.id.1672	phylum
phylum.Lentisphaerae.id.2238	phylum
phylum.Proteobacteria.id.2375	phylum
phylum.Tenericutes.id.3919	phylum
phylum.Verrucomicrobia.id.3982	phylum
class.Actinobacteria.id.419	class
class.Alphaproteobacteria.id.2379	class
class.Bacilli.id.1673	class
class.Bacteroidia.id.912	class
class.Betaproteobacteria.id.2867	class
class.Clostridia.id.1859	class
class.Coriobacteriia.id.809	class
class.Deltaproteobacteria.id.3087	class
class.Erysipelotrichia.id.2147	class
class.Gammaproteobacteria.id.3303	class
class.Lentisphaeria.id.2250	class
class.Melainabacteria.id.1589	class
class.Methanobacteria.id.119	class
class.Mollicutes.id.3920	class
class.Negativicutes.id.2164	class
class.Verrucomicrobiae.id.4029	class
order.Actinomycetales.id.420	order
order.Bacillales.id.1674	order
order.Bacteroidales.id.913	order
order.Bifidobacteriales.id.432	order
order.Burkholderiales.id.2874	order
order.Clostridiales.id.1863	order
order.Coriobacteriales.id.810	order
order.Desulfovibrionales.id.3156	order
order.Enterobacteriales.id.3468	order
order.Erysipelotrichales.id.2148	order
order.Gastranaerophilales.id.1591	order
order.Lactobacillales.id.1800	order
order.Methanobacteriales.id.120	order
order.MollicutesRF9.id.11579	order
order.NB1n.id.3953	order
order.Pasteurellales.id.3688	order
order.Rhodospirillales.id.2667	order
order.Selenomonadales.id.2165	order
order.Verrucomicrobiales.id.4030	order
order.Victivallales.id.2254	order
family.Acidaminococcaceae.id.2166	family
family.Actinomycetaceae.id.421	family
family.Alcaligenaceae.id.2875	family
family.Bacteroidaceae.id.917	family
family.BacteroidalesS24.7group.id.11173	family
family.Bifidobacteriaceae.id.433	family
family.Christensenellaceae.id.1866	family
family.Clostridiaceae1.id.1869	family
family.ClostridialesvadinBB60group.id.11286	family
family.Coriobacteriaceae.id.811	family
family.Defluviitaleaceae.id.1924	family
family.Desulfovibrionaceae.id.3169	family
family.Enterobacteriaceae.id.3469	family
family.Erysipelotrichaceae.id.2149	family
family.FamilyXI.id.1936	family
family.FamilyXIII.id.1957	family
family.Lachnospiraceae.id.1987	family
family.Lactobacillaceae.id.1836	family
family.Methanobacteriaceae.id.121	family
family.Oxalobacteraceae.id.2966	family
family.Pasteurellaceae.id.3689	family
family.Peptococcaceae.id.2024	family
family.Peptostreptococcaceae.id.2042	family
family.Porphyromonadaceae.id.943	family
family.Prevotellaceae.id.960	family
family.Rhodospirillaceae.id.2717	family
family.Rikenellaceae.id.967	family
family.Ruminococcaceae.id.2050	family
family.Streptococcaceae.id.1850	family
family.Veillonellaceae.id.2172	family
family.Verrucomicrobiaceae.id.4036	family
family.Victivallaceae.id.2255	family
genus..Clostridiuminnocuumgroup.id.14397	genus
genus..Eubacteriumbrachygroup.id.11296	genus
genus..Eubacteriumcoprostanoligenesgroup.id.11375	genus
genus..Eubacteriumeligensgroup.id.14372	genus
genus..Eubacteriumfissicatenagroup.id.14373	genus
genus..Eubacteriumhalliigroup.id.11338	genus
genus..Eubacteriumnodatumgroup.id.11297	genus
genus..Eubacteriumoxidoreducensgroup.id.11339	genus
genus..Eubacteriumrectalegroup.id.14374	genus
genus..Eubacteriumruminantiumgroup.id.11340	genus
genus..Eubacteriumventriosumgroup.id.11341	genus
genus..Eubacteriumxylanophilumgroup.id.14375	genus
genus..Ruminococcusgauvreauiigroup.id.11342	genus
genus..Ruminococcusgnavusgroup.id.14376	genus
genus..Ruminococcustorquesgroup.id.14377	genus
genus.Actinomyces.id.423	genus
genus.Adlercreutzia.id.812	genus
genus.Akkermansia.id.4037	genus
genus.Alistipes.id.968	genus
genus.Allisonella.id.2174	genus
genus.Alloprevotella.id.961	genus
genus.Anaerofilum.id.2053	genus
genus.Anaerostipes.id.1991	genus
genus.Anaerotruncus.id.2054	genus
genus.Bacteroides.id.918	genus
genus.Barnesiella.id.944	genus
genus.Bifidobacterium.id.436	genus
genus.Bilophila.id.3170	genus
genus.Blautia.id.1992	genus
genus.Butyricicoccus.id.2055	genus
genus.Butyricimonas.id.945	genus
genus.Butyrivibrio.id.1993	genus
genus.CandidatusSoleaferrea.id.11350	genus
genus.Catenibacterium.id.2153	genus
genus.ChristensenellaceaeR.7group.id.11283	genus
genus.Clostridiumsensustricto1.id.1873	genus
genus.Collinsella.id.815	genus
genus.Coprobacter.id.949	genus
genus.Coprococcus1.id.11301	genus
genus.Coprococcus2.id.11302	genus
genus.Coprococcus3.id.11303	genus
genus.DefluviitaleaceaeUCG011.id.11287	genus
genus.Desulfovibrio.id.3173	genus
genus.Dialister.id.2183	genus
genus.Dorea.id.1997	genus
genus.Eggerthella.id.819	genus
genus.Eisenbergiella.id.11304	genus
genus.Enterorhabdus.id.820	genus
genus.Erysipelatoclostridium.id.11381	genus
genus.ErysipelotrichaceaeUCG003.id.11384	genus
genus.Escherichia.Shigella.id.3504	genus
genus.Faecalibacterium.id.2057	genus
genus.FamilyXIIIAD3011group.id.11293	genus
genus.FamilyXIIIUCG001.id.11294	genus
genus.Flavonifractor.id.2059	genus
genus.Fusicatenibacter.id.11305	genus
genus.Gordonibacter.id.821	genus
genus.Haemophilus.id.3698	genus
genus.Holdemanella.id.11393	genus
genus.Holdemania.id.2157	genus
genus.Howardella.id.2000	genus
genus.Hungatella.id.11306	genus
genus.Intestinibacter.id.11345	genus
genus.Intestinimonas.id.2062	genus
genus.Lachnoclostridium.id.11308	genus
genus.Lachnospira.id.2004	genus
genus.LachnospiraceaeFCS020group.id.11314	genus
genus.LachnospiraceaeNC2004group.id.11316	genus
genus.LachnospiraceaeND3007group.id.11317	genus
genus.LachnospiraceaeNK4A136group.id.11319	genus
genus.LachnospiraceaeUCG001.id.11321	genus
genus.LachnospiraceaeUCG004.id.11324	genus
genus.LachnospiraceaeUCG008.id.11328	genus
genus.LachnospiraceaeUCG010.id.11330	genus
genus.Lactobacillus.id.1837	genus
genus.Lactococcus.id.1851	genus
genus.Marvinbryantia.id.2005	genus
genus.Methanobrevibacter.id.123	genus
genus.Odoribacter.id.952	genus
genus.Olsenella.id.822	genus
genus.Oscillibacter.id.2063	genus
genus.Oscillospira.id.2064	genus
genus.Oxalobacter.id.2978	genus
genus.Parabacteroides.id.954	genus
genus.Paraprevotella.id.962	genus
genus.Parasutterella.id.2892	genus
genus.Peptococcus.id.2037	genus
genus.Phascolarctobacterium.id.2168	genus
genus.Prevotella7.id.11182	genus
genus.Prevotella9.id.11183	genus
genus.RikenellaceaeRC9gutgroup.id.11191	genus
genus.Romboutsia.id.11347	genus
genus.Roseburia.id.2012	genus
genus.Ruminiclostridium5.id.11355	genus
genus.Ruminiclostridium6.id.11356	genus
genus.Ruminiclostridium9.id.11357	genus
genus.RuminococcaceaeNK4A214group.id.11358	genus
genus.RuminococcaceaeUCG002.id.11360	genus
genus.RuminococcaceaeUCG003.id.11361	genus
genus.RuminococcaceaeUCG004.id.11362	genus
genus.RuminococcaceaeUCG005.id.11363	genus
genus.RuminococcaceaeUCG009.id.11366	genus
genus.RuminococcaceaeUCG010.id.11367	genus
genus.RuminococcaceaeUCG011.id.11368	genus
genus.RuminococcaceaeUCG013.id.11370	genus
genus.RuminococcaceaeUCG014.id.11371	genus
genus.Ruminococcus1.id.11373	genus
genus.Ruminococcus2.id.11374	genus
genus.Sellimonas.id.14369	genus
genus.Senegalimassilia.id.11160	genus
genus.Slackia.id.825	genus
genus.Streptococcus.id.1853	genus
genus.Subdoligranulum.id.2070	genus
genus.Sutterella.id.2896	genus
genus.Terrisporobacter.id.11348	genus
genus.Turicibacter.id.2162	genus
genus.Tyzzerella3.id.11335	genus
genus.Veillonella.id.2198	genus
genus.Victivallis.id.2256	genus
