# Supplementary material for: Preliminary study of the effect of gut microbiota on the development of prostatitis
Source: BMC Med Genomics. 2024 Jan 25;17:35. doi: 10.1186/s12920-024-01812-y (PMC10809527; doi:10.1186/s12920-024-01812-y)
Supplement: Supplementary file 3 — Supplementary Material 3 [file 12920_2024_1812_MOESM3_ESM.xlsx]

## Sheet: Sheet1
Supplement Table 2: Summary results of 2 sample-MR analyses in locus-wide significance level.
Outcome	Exposure	Method	nSNP	Beta	SE	pval	LCI	UCI	OR	or_lci95	or_uci95
Prostatitis || id:finn-b-N14_PROSTATITIS	class.Actinobacteria.id.419	MR Egger	14	0.313024	0.433642	0.484217	-0.536915	1.16296	1.36755	0.584549	3.1994
Prostatitis || id:finn-b-N14_PROSTATITIS	class.Actinobacteria.id.419	Weighted median	14	0.0022008	0.214214	0.991803	-0.417658	0.42206	1.0022	0.658587	1.5251
Prostatitis || id:finn-b-N14_PROSTATITIS	class.Actinobacteria.id.419	Inverse variance weighted	14	0.105569	0.153575	0.491826	-0.195439	0.406577	1.11134	0.822474	1.50167
Prostatitis || id:finn-b-N14_PROSTATITIS	class.Actinobacteria.id.419	Simple mode	14	-0.0715628	0.359498	0.845293	-0.776178	0.633052	0.930938	0.460161	1.88335
Prostatitis || id:finn-b-N14_PROSTATITIS	class.Actinobacteria.id.419	Weighted mode	14	-0.0408327	0.242007	0.86861	-0.515167	0.433501	0.95999	0.597401	1.54265
Prostatitis || id:finn-b-N14_PROSTATITIS	class.Alphaproteobacteria.id.2379	MR Egger	7	0.252272	0.676725	0.72459	-1.07411	1.57865	1.28695	0.341602	4.84842
Prostatitis || id:finn-b-N14_PROSTATITIS	class.Alphaproteobacteria.id.2379	Weighted median	7	0.0798107	0.220531	0.717425	-0.352431	0.512052	1.08308	0.702977	1.66871
Prostatitis || id:finn-b-N14_PROSTATITIS	class.Alphaproteobacteria.id.2379	Inverse variance weighted	7	0.0638799	0.180423	0.723296	-0.289749	0.417508	1.06596	0.748452	1.51817
Prostatitis || id:finn-b-N14_PROSTATITIS	class.Alphaproteobacteria.id.2379	Simple mode	7	0.0505958	0.320351	0.879687	-0.577293	0.678485	1.0519	0.561416	1.97089
Prostatitis || id:finn-b-N14_PROSTATITIS	class.Alphaproteobacteria.id.2379	Weighted mode	7	-0.0063267	0.326954	0.985189	-0.647157	0.634504	0.993693	0.523532	1.88609
Prostatitis || id:finn-b-N14_PROSTATITIS	class.Bacilli.id.1673	MR Egger	18	0.718675	0.412752	0.100843	-0.0903192	1.52767	2.05171	0.913639	4.60742
Prostatitis || id:finn-b-N14_PROSTATITIS	class.Bacilli.id.1673	Weighted median	18	-0.00546508	0.219381	0.980126	-0.435451	0.424521	0.99455	0.646973	1.52886
Prostatitis || id:finn-b-N14_PROSTATITIS	class.Bacilli.id.1673	Inverse variance weighted	18	-0.00989825	0.160656	0.950872	-0.324785	0.304988	0.990151	0.722683	1.35661
Prostatitis || id:finn-b-N14_PROSTATITIS	class.Bacilli.id.1673	Simple mode	18	0.0177919	0.372673	0.962479	-0.712647	0.748231	1.01795	0.490344	2.11326
Prostatitis || id:finn-b-N14_PROSTATITIS	class.Bacilli.id.1673	Weighted mode	18	-0.00599857	0.385605	0.98777	-0.761784	0.749787	0.994019	0.466833	2.11655
Prostatitis || id:finn-b-N14_PROSTATITIS	class.Bacteroidia.id.912	MR Egger	13	0.0944206	0.548966	0.866563	-0.981552	1.17039	1.09902	0.374729	3.22326
Prostatitis || id:finn-b-N14_PROSTATITIS	class.Bacteroidia.id.912	Weighted median	13	0.193943	0.282448	0.492302	-0.359654	0.747541	1.21403	0.697918	2.1118
Prostatitis || id:finn-b-N14_PROSTATITIS	class.Bacteroidia.id.912	Inverse variance weighted	13	-0.105361	0.227608	0.643431	-0.551472	0.34075	0.899999	0.576101	1.406
Prostatitis || id:finn-b-N14_PROSTATITIS	class.Bacteroidia.id.912	Simple mode	13	0.15188	0.493541	0.76356	-0.81546	1.11922	1.16402	0.442436	3.06246
Prostatitis || id:finn-b-N14_PROSTATITIS	class.Bacteroidia.id.912	Weighted mode	13	0.186998	0.36196	0.614806	-0.522444	0.89644	1.20562	0.593069	2.45086
Prostatitis || id:finn-b-N14_PROSTATITIS	class.Betaproteobacteria.id.2867	MR Egger	10	-0.130064	0.854173	0.882745	-1.80424	1.54412	0.878039	0.164599	4.68383
Prostatitis || id:finn-b-N14_PROSTATITIS	class.Betaproteobacteria.id.2867	Weighted median	10	-0.508448	0.284939	0.0743574	-1.06693	0.050033	0.601429	0.344064	1.05131
Prostatitis || id:finn-b-N14_PROSTATITIS	class.Betaproteobacteria.id.2867	Inverse variance weighted	10	-0.138913	0.254135	0.584647	-0.637018	0.359192	0.870304	0.528867	1.43217
Prostatitis || id:finn-b-N14_PROSTATITIS	class.Betaproteobacteria.id.2867	Simple mode	10	-0.608408	0.419745	0.181141	-1.43111	0.214293	0.544217	0.239044	1.23899
Prostatitis || id:finn-b-N14_PROSTATITIS	class.Betaproteobacteria.id.2867	Weighted mode	10	-0.579286	0.393383	0.174954	-1.35032	0.191746	0.560298	0.259158	1.21136
Prostatitis || id:finn-b-N14_PROSTATITIS	class.Clostridia.id.1859	MR Egger	11	-0.390708	0.880472	0.667701	-2.11643	1.33502	0.676578	0.120461	3.80006
Prostatitis || id:finn-b-N14_PROSTATITIS	class.Clostridia.id.1859	Weighted median	11	0.13995	0.267247	0.600506	-0.383853	0.663753	1.15022	0.681231	1.94207
Prostatitis || id:finn-b-N14_PROSTATITIS	class.Clostridia.id.1859	Inverse variance weighted	11	0.0486591	0.198693	0.806537	-0.340779	0.438098	1.04986	0.711216	1.54976
Prostatitis || id:finn-b-N14_PROSTATITIS	class.Clostridia.id.1859	Simple mode	11	0.248511	0.425876	0.572462	-0.586205	1.08323	1.28212	0.556435	2.9542
Prostatitis || id:finn-b-N14_PROSTATITIS	class.Clostridia.id.1859	Weighted mode	11	0.216672	0.367628	0.568683	-0.503879	0.937222	1.24194	0.604183	2.55288
Prostatitis || id:finn-b-N14_PROSTATITIS	class.Coriobacteriia.id.809	MR Egger	13	0.678751	0.792786	0.410172	-0.875109	2.23261	1.97141	0.416817	9.32418
Prostatitis || id:finn-b-N14_PROSTATITIS	class.Coriobacteriia.id.809	Weighted median	13	-0.372982	0.242076	0.123374	-0.847451	0.101486	0.688677	0.428506	1.10681
Prostatitis || id:finn-b-N14_PROSTATITIS	class.Coriobacteriia.id.809	Inverse variance weighted	13	-0.269523	0.186813	0.149093	-0.635677	0.0966307	0.763743	0.529577	1.10145
Prostatitis || id:finn-b-N14_PROSTATITIS	class.Coriobacteriia.id.809	Simple mode	13	-0.385067	0.42001	0.377303	-1.20829	0.438153	0.680405	0.298709	1.54984
Prostatitis || id:finn-b-N14_PROSTATITIS	class.Coriobacteriia.id.809	Weighted mode	13	-0.405185	0.386761	0.315448	-1.16324	0.352866	0.666853	0.312473	1.42314
Prostatitis || id:finn-b-N14_PROSTATITIS	class.Deltaproteobacteria.id.3087	MR Egger	11	1.80874	1.00819	0.106389	-0.16732	3.7848	6.10274	0.845929	44.0267
Prostatitis || id:finn-b-N14_PROSTATITIS	class.Deltaproteobacteria.id.3087	Weighted median	11	-0.0553175	0.26592	0.835211	-0.57652	0.465885	0.946185	0.56185	1.59342
Prostatitis || id:finn-b-N14_PROSTATITIS	class.Deltaproteobacteria.id.3087	Inverse variance weighted	11	0.0905477	0.194392	0.64136	-0.290462	0.471557	1.09477	0.747918	1.60249
Prostatitis || id:finn-b-N14_PROSTATITIS	class.Deltaproteobacteria.id.3087	Simple mode	11	-0.249281	0.385973	0.532915	-1.00579	0.507226	0.779361	0.365756	1.66068
Prostatitis || id:finn-b-N14_PROSTATITIS	class.Deltaproteobacteria.id.3087	Weighted mode	11	-0.235881	0.392715	0.561444	-1.0056	0.533841	0.789874	0.365824	1.70547
Prostatitis || id:finn-b-N14_PROSTATITIS	class.Erysipelotrichia.id.2147	MR Egger	13	0.609665	0.894971	0.509824	-1.14448	2.36381	1.83982	0.31839	10.6314
Prostatitis || id:finn-b-N14_PROSTATITIS	class.Erysipelotrichia.id.2147	Weighted median	13	0.143472	0.283142	0.612356	-0.411487	0.698431	1.15427	0.662664	2.0106
Prostatitis || id:finn-b-N14_PROSTATITIS	class.Erysipelotrichia.id.2147	Inverse variance weighted	13	0.116037	0.20095	0.563642	-0.277826	0.509899	1.12304	0.757429	1.66512
Prostatitis || id:finn-b-N14_PROSTATITIS	class.Erysipelotrichia.id.2147	Simple mode	13	0.155257	0.466697	0.745121	-0.759469	1.06998	1.16796	0.467915	2.91533
Prostatitis || id:finn-b-N14_PROSTATITIS	class.Erysipelotrichia.id.2147	Weighted mode	13	0.202239	0.482655	0.682608	-0.743764	1.14824	1.22414	0.475321	3.15265
Prostatitis || id:finn-b-N14_PROSTATITIS	class.Gammaproteobacteria.id.3303	MR Egger	6	0.573716	0.892039	0.555141	-1.17468	2.32211	1.77485	0.308918	10.1972
Prostatitis || id:finn-b-N14_PROSTATITIS	class.Gammaproteobacteria.id.3303	Weighted median	6	0.407001	0.340433	0.231876	-0.260248	1.07425	1.50231	0.77086	2.9278
Prostatitis || id:finn-b-N14_PROSTATITIS	class.Gammaproteobacteria.id.3303	Inverse variance weighted	6	0.298608	0.267863	0.264945	-0.226404	0.82362	1.34798	0.797396	2.27873
Prostatitis || id:finn-b-N14_PROSTATITIS	class.Gammaproteobacteria.id.3303	Simple mode	6	0.512634	0.496858	0.349487	-0.461207	1.48648	1.66968	0.630522	4.42149
Prostatitis || id:finn-b-N14_PROSTATITIS	class.Gammaproteobacteria.id.3303	Weighted mode	6	0.419304	0.435652	0.380015	-0.434574	1.27318	1.5209	0.64754	3.5722
Prostatitis || id:finn-b-N14_PROSTATITIS	class.Lentisphaeria.id.2250	MR Egger	8	-0.102738	0.647206	0.879081	-1.37126	1.16578	0.902363	0.253787	3.20844
Prostatitis || id:finn-b-N14_PROSTATITIS	class.Lentisphaeria.id.2250	Weighted median	8	-0.0260092	0.167306	0.87646	-0.353929	0.301911	0.974326	0.701925	1.35244
Prostatitis || id:finn-b-N14_PROSTATITIS	class.Lentisphaeria.id.2250	Inverse variance weighted	8	-0.0138749	0.168798	0.934489	-0.344718	0.316968	0.986221	0.70842	1.37296
Prostatitis || id:finn-b-N14_PROSTATITIS	class.Lentisphaeria.id.2250	Simple mode	8	0.0297139	0.249187	0.908433	-0.458692	0.51812	1.03016	0.63211	1.67887
Prostatitis || id:finn-b-N14_PROSTATITIS	class.Lentisphaeria.id.2250	Weighted mode	8	0.0297139	0.232221	0.901783	-0.42544	0.484867	1.03016	0.653482	1.62396
Prostatitis || id:finn-b-N14_PROSTATITIS	class.Melainabacteria.id.1589	MR Egger	10	0.714025	0.499053	0.190377	-0.264119	1.69217	2.04219	0.767882	5.43124
Prostatitis || id:finn-b-N14_PROSTATITIS	class.Melainabacteria.id.1589	Weighted median	10	0.423894	0.173901	0.0147869	0.0830476	0.76474	1.5279	1.08659	2.14844
Prostatitis || id:finn-b-N14_PROSTATITIS	class.Melainabacteria.id.1589	Inverse variance weighted	10	0.295434	0.162985	0.0698867	-0.0240168	0.614886	1.34371	0.976269	1.84945
Prostatitis || id:finn-b-N14_PROSTATITIS	class.Melainabacteria.id.1589	Simple mode	10	0.451622	0.26209	0.118955	-0.0620736	0.965317	1.57086	0.939814	2.62562
Prostatitis || id:finn-b-N14_PROSTATITIS	class.Melainabacteria.id.1589	Weighted mode	10	0.444286	0.264648	0.127501	-0.074423	0.962996	1.55938	0.928279	2.61953
Prostatitis || id:finn-b-N14_PROSTATITIS	class.Methanobacteria.id.119	MR Egger	9	-0.134253	0.425037	0.761316	-0.967325	0.698819	0.874369	0.380098	2.01138
Prostatitis || id:finn-b-N14_PROSTATITIS	class.Methanobacteria.id.119	Weighted median	9	-0.312946	0.148062	0.0345477	-0.603147	-0.0227453	0.731289	0.547087	0.977511
Prostatitis || id:finn-b-N14_PROSTATITIS	class.Methanobacteria.id.119	Inverse variance weighted	9	-0.36882	0.108023	0.000639561	-0.580546	-0.157094	0.69155	0.559593	0.854624
Prostatitis || id:finn-b-N14_PROSTATITIS	class.Methanobacteria.id.119	Simple mode	9	-0.243331	0.213776	0.287952	-0.662333	0.17567	0.784012	0.515647	1.19204
Prostatitis || id:finn-b-N14_PROSTATITIS	class.Methanobacteria.id.119	Weighted mode	9	-0.270174	0.200293	0.214305	-0.662748	0.122399	0.763246	0.515433	1.13021
Prostatitis || id:finn-b-N14_PROSTATITIS	class.Mollicutes.id.3920	MR Egger	12	0.020797	0.52129	0.968962	-1.00093	1.04253	1.02101	0.367537	2.83637
Prostatitis || id:finn-b-N14_PROSTATITIS	class.Mollicutes.id.3920	Weighted median	12	0.0354285	0.208503	0.865075	-0.373238	0.444095	1.03606	0.688501	1.55908
Prostatitis || id:finn-b-N14_PROSTATITIS	class.Mollicutes.id.3920	Inverse variance weighted	12	-0.0505727	0.15394	0.742517	-0.352294	0.251149	0.950685	0.703073	1.2855
Prostatitis || id:finn-b-N14_PROSTATITIS	class.Mollicutes.id.3920	Simple mode	12	0.214946	0.317747	0.512715	-0.407837	0.83773	1.2398	0.665087	2.31111
Prostatitis || id:finn-b-N14_PROSTATITIS	class.Mollicutes.id.3920	Weighted mode	12	0.158818	0.303329	0.610954	-0.435707	0.753343	1.17212	0.646807	2.12409
Prostatitis || id:finn-b-N14_PROSTATITIS	class.Negativicutes.id.2164	MR Egger	12	1.24017	0.669668	0.0937507	-0.0723828	2.55272	3.45619	0.930175	12.8419
Prostatitis || id:finn-b-N14_PROSTATITIS	class.Negativicutes.id.2164	Weighted median	12	0.0834249	0.278729	0.764707	-0.462884	0.629733	1.087	0.629466	1.87711
Prostatitis || id:finn-b-N14_PROSTATITIS	class.Negativicutes.id.2164	Inverse variance weighted	12	-0.128781	0.205292	0.530458	-0.531155	0.273592	0.879166	0.587926	1.31468
Prostatitis || id:finn-b-N14_PROSTATITIS	class.Negativicutes.id.2164	Simple mode	12	-0.040774	0.480812	0.933942	-0.983166	0.901618	0.960046	0.374125	2.46359
Prostatitis || id:finn-b-N14_PROSTATITIS	class.Negativicutes.id.2164	Weighted mode	12	0.0525892	0.448243	0.908719	-0.825967	0.931145	1.054	0.437811	2.53741
Prostatitis || id:finn-b-N14_PROSTATITIS	class.Verrucomicrobiae.id.4029	MR Egger	11	-0.688764	0.647361	0.31506	-1.95759	0.580064	0.502196	0.141198	1.78615
Prostatitis || id:finn-b-N14_PROSTATITIS	class.Verrucomicrobiae.id.4029	Weighted median	11	-0.157553	0.242423	0.515751	-0.632703	0.317597	0.854231	0.531154	1.37382
Prostatitis || id:finn-b-N14_PROSTATITIS	class.Verrucomicrobiae.id.4029	Inverse variance weighted	11	-0.151072	0.190494	0.427749	-0.524441	0.222298	0.859786	0.591886	1.24894
Prostatitis || id:finn-b-N14_PROSTATITIS	class.Verrucomicrobiae.id.4029	Simple mode	11	0.129457	0.388699	0.745972	-0.632392	0.891307	1.13821	0.531319	2.43831
Prostatitis || id:finn-b-N14_PROSTATITIS	class.Verrucomicrobiae.id.4029	Weighted mode	11	-0.0348144	0.337495	0.919879	-0.696305	0.626676	0.965785	0.498424	1.87138
Prostatitis || id:finn-b-N14_PROSTATITIS	family.Acidaminococcaceae.id.2166	MR Egger	7	0.482006	0.568776	0.435425	-0.632795	1.59681	1.61932	0.531105	4.93724
Prostatitis || id:finn-b-N14_PROSTATITIS	family.Acidaminococcaceae.id.2166	Weighted median	7	-0.152218	0.238029	0.522502	-0.618755	0.314319	0.858801	0.538614	1.36933
Prostatitis || id:finn-b-N14_PROSTATITIS	family.Acidaminococcaceae.id.2166	Inverse variance weighted	7	-0.0952307	0.18835	0.613133	-0.464396	0.273935	0.909163	0.628514	1.31513
Prostatitis || id:finn-b-N14_PROSTATITIS	family.Acidaminococcaceae.id.2166	Simple mode	7	-0.348136	0.378324	0.392959	-1.08965	0.393379	0.706003	0.336334	1.48198
Prostatitis || id:finn-b-N14_PROSTATITIS	family.Acidaminococcaceae.id.2166	Weighted mode	7	-0.348136	0.365165	0.377217	-1.06386	0.367588	0.706003	0.345121	1.44425
Prostatitis || id:finn-b-N14_PROSTATITIS	family.Actinomycetaceae.id.421	MR Egger	4	-0.0106238	0.452534	0.983402	-0.89759	0.876342	0.989432	0.407551	2.4021
Prostatitis || id:finn-b-N14_PROSTATITIS	family.Actinomycetaceae.id.421	Weighted median	4	0.0901395	0.248784	0.717113	-0.397477	0.577756	1.09433	0.672013	1.78204
Prostatitis || id:finn-b-N14_PROSTATITIS	family.Actinomycetaceae.id.421	Inverse variance weighted	4	0.116711	0.205329	0.569758	-0.285735	0.519156	1.12379	0.751462	1.68061
Prostatitis || id:finn-b-N14_PROSTATITIS	family.Actinomycetaceae.id.421	Simple mode	4	0.170915	0.345292	0.654594	-0.505858	0.847688	1.18639	0.602988	2.33424
Prostatitis || id:finn-b-N14_PROSTATITIS	family.Actinomycetaceae.id.421	Weighted mode	4	0.042995	0.263692	0.880844	-0.473841	0.559831	1.04393	0.622606	1.75038
Prostatitis || id:finn-b-N14_PROSTATITIS	family.Alcaligenaceae.id.2875	MR Egger	11	-0.497646	1.00965	0.633893	-2.47657	1.48128	0.60796	0.0840312	4.39855
Prostatitis || id:finn-b-N14_PROSTATITIS	family.Alcaligenaceae.id.2875	Weighted median	11	-0.235498	0.283467	0.4061	-0.791094	0.320098	0.790177	0.453349	1.37726
Prostatitis || id:finn-b-N14_PROSTATITIS	family.Alcaligenaceae.id.2875	Inverse variance weighted	11	-0.1064	0.210517	0.613261	-0.519014	0.306213	0.899065	0.595107	1.35827
Prostatitis || id:finn-b-N14_PROSTATITIS	family.Alcaligenaceae.id.2875	Simple mode	11	-0.286601	0.424749	0.515129	-1.11911	0.545908	0.750811	0.32657	1.72617
Prostatitis || id:finn-b-N14_PROSTATITIS	family.Alcaligenaceae.id.2875	Weighted mode	11	-0.313335	0.388704	0.438933	-1.0752	0.448525	0.731005	0.341231	1.566
Prostatitis || id:finn-b-N14_PROSTATITIS	family.Bacteroidaceae.id.917	MR Egger	7	-0.253212	1.36833	0.860461	-2.93515	2.42872	0.776303	0.0531228	11.3444
Prostatitis || id:finn-b-N14_PROSTATITIS	family.Bacteroidaceae.id.917	Weighted median	7	-0.215908	0.345641	0.532193	-0.893364	0.461547	0.805809	0.409276	1.58653
Prostatitis || id:finn-b-N14_PROSTATITIS	family.Bacteroidaceae.id.917	Inverse variance weighted	7	-0.20463	0.25196	0.416705	-0.698471	0.289212	0.814949	0.497345	1.33537
Prostatitis || id:finn-b-N14_PROSTATITIS	family.Bacteroidaceae.id.917	Simple mode	7	0.417921	0.521346	0.453342	-0.603917	1.43976	1.5188	0.546666	4.21967
Prostatitis || id:finn-b-N14_PROSTATITIS	family.Bacteroidaceae.id.917	Weighted mode	7	-0.422023	0.481477	0.41446	-1.36572	0.521672	0.655719	0.255198	1.68484
Prostatitis || id:finn-b-N14_PROSTATITIS	family.BacteroidalesS24.7group.id.11173	MR Egger	8	-0.305458	0.655244	0.657534	-1.58974	0.978819	0.736786	0.20398	2.66131
Prostatitis || id:finn-b-N14_PROSTATITIS	family.BacteroidalesS24.7group.id.11173	Weighted median	8	0.268913	0.19872	0.175983	-0.120577	0.658404	1.30854	0.886409	1.93171
Prostatitis || id:finn-b-N14_PROSTATITIS	family.BacteroidalesS24.7group.id.11173	Inverse variance weighted	8	0.179127	0.159815	0.262354	-0.134109	0.492364	1.19617	0.874494	1.63618
Prostatitis || id:finn-b-N14_PROSTATITIS	family.BacteroidalesS24.7group.id.11173	Simple mode	8	0.293961	0.285129	0.336852	-0.264892	0.852813	1.34173	0.767289	2.34624
Prostatitis || id:finn-b-N14_PROSTATITIS	family.BacteroidalesS24.7group.id.11173	Weighted mode	8	0.293961	0.24826	0.275024	-0.192629	0.780551	1.34173	0.824788	2.18267
Prostatitis || id:finn-b-N14_PROSTATITIS	family.Bifidobacteriaceae.id.433	MR Egger	11	0.209921	0.533478	0.703113	-0.835695	1.25554	1.23358	0.433573	3.50972
Prostatitis || id:finn-b-N14_PROSTATITIS	family.Bifidobacteriaceae.id.433	Weighted median	11	-0.0749986	0.223017	0.736652	-0.512113	0.362116	0.927745	0.599228	1.43636
Prostatitis || id:finn-b-N14_PROSTATITIS	family.Bifidobacteriaceae.id.433	Inverse variance weighted	11	-0.0754305	0.163954	0.645466	-0.396781	0.24592	0.927344	0.672481	1.2788
Prostatitis || id:finn-b-N14_PROSTATITIS	family.Bifidobacteriaceae.id.433	Simple mode	11	-0.0204685	0.365621	0.956458	-0.737086	0.696149	0.97974	0.478506	2.00601
Prostatitis || id:finn-b-N14_PROSTATITIS	family.Bifidobacteriaceae.id.433	Weighted mode	11	-0.0512993	0.28646	0.861451	-0.612761	0.510163	0.949994	0.541853	1.66556
Prostatitis || id:finn-b-N14_PROSTATITIS	family.Christensenellaceae.id.1866	MR Egger	11	-0.515142	0.298885	0.118883	-1.10096	0.0706722	0.597416	0.332553	1.07323
Prostatitis || id:finn-b-N14_PROSTATITIS	family.Christensenellaceae.id.1866	Weighted median	11	-0.254207	0.220096	0.248097	-0.685595	0.177181	0.775531	0.50379	1.19385
Prostatitis || id:finn-b-N14_PROSTATITIS	family.Christensenellaceae.id.1866	Inverse variance weighted	11	-0.0436121	0.154219	0.777336	-0.345882	0.258658	0.957325	0.707596	1.29519
Prostatitis || id:finn-b-N14_PROSTATITIS	family.Christensenellaceae.id.1866	Simple mode	11	-0.199874	0.379965	0.610332	-0.944606	0.544857	0.818834	0.388833	1.72436
Prostatitis || id:finn-b-N14_PROSTATITIS	family.Christensenellaceae.id.1866	Weighted mode	11	-0.31076	0.256828	0.254107	-0.814142	0.192623	0.73289	0.443019	1.21243
Prostatitis || id:finn-b-N14_PROSTATITIS	family.Clostridiaceae1.id.1869	MR Egger	10	-0.329004	0.786949	0.686889	-1.87142	1.21342	0.71964	0.153904	3.36496
Prostatitis || id:finn-b-N14_PROSTATITIS	family.Clostridiaceae1.id.1869	Weighted median	10	-0.226404	0.286735	0.429765	-0.788405	0.335596	0.797396	0.454569	1.39877
Prostatitis || id:finn-b-N14_PROSTATITIS	family.Clostridiaceae1.id.1869	Inverse variance weighted	10	-0.188151	0.255311	0.461154	-0.688561	0.312259	0.82849	0.502298	1.36651
Prostatitis || id:finn-b-N14_PROSTATITIS	family.Clostridiaceae1.id.1869	Simple mode	10	-0.660498	0.574443	0.27986	-1.78641	0.465411	0.516594	0.167561	1.59267
Prostatitis || id:finn-b-N14_PROSTATITIS	family.Clostridiaceae1.id.1869	Weighted mode	10	-0.318498	0.473444	0.51802	-1.24645	0.609453	0.72724	0.287524	1.83942
Prostatitis || id:finn-b-N14_PROSTATITIS	family.ClostridialesvadinBB60group.id.11286	MR Egger	15	-0.406433	0.355698	0.273798	-1.1036	0.290734	0.666021	0.331675	1.33741
Prostatitis || id:finn-b-N14_PROSTATITIS	family.ClostridialesvadinBB60group.id.11286	Weighted median	15	-0.231338	0.175373	0.187128	-0.575068	0.112392	0.793471	0.562667	1.11895
Prostatitis || id:finn-b-N14_PROSTATITIS	family.ClostridialesvadinBB60group.id.11286	Inverse variance weighted	15	-0.0664784	0.129883	0.608768	-0.321049	0.188092	0.935683	0.725388	1.20694
Prostatitis || id:finn-b-N14_PROSTATITIS	family.ClostridialesvadinBB60group.id.11286	Simple mode	15	-0.28879	0.282639	0.324225	-0.842762	0.265182	0.749169	0.43052	1.30367
Prostatitis || id:finn-b-N14_PROSTATITIS	family.ClostridialesvadinBB60group.id.11286	Weighted mode	15	-0.282979	0.249533	0.275826	-0.772064	0.206106	0.753536	0.462058	1.22888
Prostatitis || id:finn-b-N14_PROSTATITIS	family.Coriobacteriaceae.id.811	MR Egger	13	0.678751	0.792786	0.410172	-0.875109	2.23261	1.97141	0.416817	9.32418
Prostatitis || id:finn-b-N14_PROSTATITIS	family.Coriobacteriaceae.id.811	Weighted median	13	-0.372982	0.251194	0.137586	-0.865322	0.119357	0.688677	0.420916	1.12677
Prostatitis || id:finn-b-N14_PROSTATITIS	family.Coriobacteriaceae.id.811	Inverse variance weighted	13	-0.269523	0.186813	0.149093	-0.635677	0.0966307	0.763743	0.529577	1.10145
Prostatitis || id:finn-b-N14_PROSTATITIS	family.Coriobacteriaceae.id.811	Simple mode	13	-0.385067	0.422292	0.379802	-1.21276	0.442626	0.680405	0.297376	1.55679
Prostatitis || id:finn-b-N14_PROSTATITIS	family.Coriobacteriaceae.id.811	Weighted mode	13	-0.405185	0.438126	0.373286	-1.26391	0.453542	0.666853	0.282546	1.57388
Prostatitis || id:finn-b-N14_PROSTATITIS	family.Defluviitaleaceae.id.1924	MR Egger	11	1.09067	0.5454	0.0765832	0.0216819	2.15965	2.97626	1.02192	8.66811
Prostatitis || id:finn-b-N14_PROSTATITIS	family.Defluviitaleaceae.id.1924	Weighted median	11	0.111052	0.197136	0.573213	-0.275335	0.497439	1.11745	0.759317	1.6445
Prostatitis || id:finn-b-N14_PROSTATITIS	family.Defluviitaleaceae.id.1924	Inverse variance weighted	11	0.19423	0.174282	0.265082	-0.147362	0.535822	1.21438	0.862981	1.70885
Prostatitis || id:finn-b-N14_PROSTATITIS	family.Defluviitaleaceae.id.1924	Simple mode	11	0.0676508	0.36255	0.855708	-0.642948	0.77825	1.06999	0.52574	2.17766
Prostatitis || id:finn-b-N14_PROSTATITIS	family.Defluviitaleaceae.id.1924	Weighted mode	11	0.127995	0.30342	0.682067	-0.466709	0.722699	1.13655	0.627063	2.05999
Prostatitis || id:finn-b-N14_PROSTATITIS	family.Desulfovibrionaceae.id.3169	MR Egger	8	2.08488	1.06363	0.0976747	0.000160336	4.1696	8.04362	1.00016	64.6895
Prostatitis || id:finn-b-N14_PROSTATITIS	family.Desulfovibrionaceae.id.3169	Weighted median	8	-0.240104	0.29914	0.422178	-0.826417	0.346209	0.786546	0.437614	1.4137
Prostatitis || id:finn-b-N14_PROSTATITIS	family.Desulfovibrionaceae.id.3169	Inverse variance weighted	8	0.00811537	0.244737	0.973547	-0.47157	0.4878	1.00815	0.624022	1.62873
Prostatitis || id:finn-b-N14_PROSTATITIS	family.Desulfovibrionaceae.id.3169	Simple mode	8	-0.320359	0.397768	0.447083	-1.09998	0.459266	0.725888	0.332876	1.58291
Prostatitis || id:finn-b-N14_PROSTATITIS	family.Desulfovibrionaceae.id.3169	Weighted mode	8	-0.308689	0.410859	0.47695	-1.11397	0.496594	0.734409	0.328252	1.64312
Prostatitis || id:finn-b-N14_PROSTATITIS	family.Enterobacteriaceae.id.3469	MR Egger	7	-2.55844	1.63142	0.177616	-5.75602	0.639142	0.0774254	0.00316367	1.89485
Prostatitis || id:finn-b-N14_PROSTATITIS	family.Enterobacteriaceae.id.3469	Weighted median	7	-0.365225	0.306006	0.232664	-0.964997	0.234546	0.69404	0.380985	1.26433
Prostatitis || id:finn-b-N14_PROSTATITIS	family.Enterobacteriaceae.id.3469	Inverse variance weighted	7	-0.223798	0.297464	0.451838	-0.806827	0.359231	0.799477	0.446272	1.43223
Prostatitis || id:finn-b-N14_PROSTATITIS	family.Enterobacteriaceae.id.3469	Simple mode	7	-0.399605	0.445324	0.404106	-1.27244	0.473229	0.670585	0.280148	1.60517
Prostatitis || id:finn-b-N14_PROSTATITIS	family.Enterobacteriaceae.id.3469	Weighted mode	7	-0.362055	0.464965	0.465764	-1.27339	0.549277	0.696244	0.279882	1.732
Prostatitis || id:finn-b-N14_PROSTATITIS	family.Erysipelotrichaceae.id.2149	MR Egger	13	0.609665	0.894971	0.509824	-1.14448	2.36381	1.83982	0.31839	10.6314
Prostatitis || id:finn-b-N14_PROSTATITIS	family.Erysipelotrichaceae.id.2149	Weighted median	13	0.143472	0.270009	0.595169	-0.385745	0.67269	1.15427	0.679944	1.9595
Prostatitis || id:finn-b-N14_PROSTATITIS	family.Erysipelotrichaceae.id.2149	Inverse variance weighted	13	0.116037	0.20095	0.563642	-0.277826	0.509899	1.12304	0.757429	1.66512
Prostatitis || id:finn-b-N14_PROSTATITIS	family.Erysipelotrichaceae.id.2149	Simple mode	13	0.155257	0.493287	0.758364	-0.811585	1.1221	1.16796	0.444154	3.07129
Prostatitis || id:finn-b-N14_PROSTATITIS	family.Erysipelotrichaceae.id.2149	Weighted mode	13	0.202239	0.465332	0.671556	-0.709811	1.11429	1.22414	0.491737	3.0474
Prostatitis || id:finn-b-N14_PROSTATITIS	family.FamilyXI.id.1936	MR Egger	8	0.289764	0.635537	0.664472	-0.955888	1.53542	1.33611	0.384471	4.64326
Prostatitis || id:finn-b-N14_PROSTATITIS	family.FamilyXI.id.1936	Weighted median	8	0.176333	0.124745	0.157495	-0.0681674	0.420833	1.19283	0.934104	1.52323
Prostatitis || id:finn-b-N14_PROSTATITIS	family.FamilyXI.id.1936	Inverse variance weighted	8	0.1216	0.099927	0.223647	-0.074257	0.317457	1.1293	0.928433	1.37363
Prostatitis || id:finn-b-N14_PROSTATITIS	family.FamilyXI.id.1936	Simple mode	8	0.257146	0.220856	0.282439	-0.175732	0.690024	1.29323	0.838843	1.99376
Prostatitis || id:finn-b-N14_PROSTATITIS	family.FamilyXI.id.1936	Weighted mode	8	0.257146	0.209962	0.260288	-0.154379	0.668671	1.29323	0.856947	1.95164
Prostatitis || id:finn-b-N14_PROSTATITIS	family.FamilyXIII.id.1957	MR Egger	7	-2.28011	0.950758	0.0617578	-4.1436	-0.416626	0.102273	0.0158657	0.659268
Prostatitis || id:finn-b-N14_PROSTATITIS	family.FamilyXIII.id.1957	Weighted median	7	-0.12866	0.332294	0.698617	-0.779955	0.522635	0.879273	0.458426	1.68647
Prostatitis || id:finn-b-N14_PROSTATITIS	family.FamilyXIII.id.1957	Inverse variance weighted	7	-0.332671	0.254811	0.191701	-0.8321	0.166758	0.717006	0.435134	1.18147
Prostatitis || id:finn-b-N14_PROSTATITIS	family.FamilyXIII.id.1957	Simple mode	7	-0.150514	0.509614	0.777681	-1.14936	0.848329	0.860266	0.31684	2.33574
Prostatitis || id:finn-b-N14_PROSTATITIS	family.FamilyXIII.id.1957	Weighted mode	7	-0.150514	0.478898	0.76394	-1.08915	0.788126	0.860266	0.336501	2.19927
Prostatitis || id:finn-b-N14_PROSTATITIS	family.Lachnospiraceae.id.1987	MR Egger	16	-1.11199	0.688216	0.128452	-2.46089	0.236918	0.328905	0.085359	1.26734
Prostatitis || id:finn-b-N14_PROSTATITIS	family.Lachnospiraceae.id.1987	Weighted median	16	-0.445522	0.25179	0.0768237	-0.939029	0.0479859	0.64049	0.391007	1.04916
Prostatitis || id:finn-b-N14_PROSTATITIS	family.Lachnospiraceae.id.1987	Inverse variance weighted	16	-0.177667	0.205083	0.386317	-0.579629	0.224296	0.837222	0.560106	1.25144
Prostatitis || id:finn-b-N14_PROSTATITIS	family.Lachnospiraceae.id.1987	Simple mode	16	-0.600739	0.455732	0.207217	-1.49397	0.292495	0.548406	0.224479	1.33977
Prostatitis || id:finn-b-N14_PROSTATITIS	family.Lachnospiraceae.id.1987	Weighted mode	16	-0.590165	0.476833	0.23486	-1.52476	0.344428	0.554236	0.217674	1.41118
Prostatitis || id:finn-b-N14_PROSTATITIS	family.Lactobacillaceae.id.1836	MR Egger	8	0.0107172	0.459882	0.982163	-0.890652	0.912087	1.01077	0.410388	2.48951
Prostatitis || id:finn-b-N14_PROSTATITIS	family.Lactobacillaceae.id.1836	Weighted median	8	-0.0384024	0.195982	0.844651	-0.422528	0.345723	0.962326	0.655388	1.41301
Prostatitis || id:finn-b-N14_PROSTATITIS	family.Lactobacillaceae.id.1836	Inverse variance weighted	8	0.0534518	0.170259	0.753564	-0.280257	0.38716	1.05491	0.75559	1.47279
Prostatitis || id:finn-b-N14_PROSTATITIS	family.Lactobacillaceae.id.1836	Simple mode	8	0.411939	0.38645	0.321822	-0.345502	1.16938	1.50974	0.707865	3.22
Prostatitis || id:finn-b-N14_PROSTATITIS	family.Lactobacillaceae.id.1836	Weighted mode	8	-0.200232	0.296273	0.520838	-0.780926	0.380462	0.818541	0.457982	1.46296
Prostatitis || id:finn-b-N14_PROSTATITIS	family.Methanobacteriaceae.id.121	MR Egger	9	-0.134253	0.425037	0.761316	-0.967325	0.698819	0.874369	0.380098	2.01138
Prostatitis || id:finn-b-N14_PROSTATITIS	family.Methanobacteriaceae.id.121	Weighted median	9	-0.312946	0.146513	0.0326827	-0.600112	-0.0257805	0.731289	0.54875	0.974549
Prostatitis || id:finn-b-N14_PROSTATITIS	family.Methanobacteriaceae.id.121	Inverse variance weighted	9	-0.36882	0.108023	0.000639561	-0.580546	-0.157094	0.69155	0.559593	0.854624
Prostatitis || id:finn-b-N14_PROSTATITIS	family.Methanobacteriaceae.id.121	Simple mode	9	-0.243331	0.224361	0.309719	-0.683079	0.196416	0.784012	0.505059	1.21703
Prostatitis || id:finn-b-N14_PROSTATITIS	family.Methanobacteriaceae.id.121	Weighted mode	9	-0.270174	0.199111	0.211856	-0.660432	0.120084	0.763246	0.516628	1.12759
Prostatitis || id:finn-b-N14_PROSTATITIS	family.Oxalobacteraceae.id.2966	MR Egger	14	-1.07695	0.364133	0.0119746	-1.79065	-0.363249	0.340633	0.166851	0.695413
Prostatitis || id:finn-b-N14_PROSTATITIS	family.Oxalobacteraceae.id.2966	Weighted median	14	0.0224596	0.12552	0.857991	-0.22356	0.268479	1.02271	0.799667	1.30797
Prostatitis || id:finn-b-N14_PROSTATITIS	family.Oxalobacteraceae.id.2966	Inverse variance weighted	14	-0.0816267	0.0981942	0.405816	-0.274087	0.110834	0.921616	0.760266	1.11721
Prostatitis || id:finn-b-N14_PROSTATITIS	family.Oxalobacteraceae.id.2966	Simple mode	14	0.0703123	0.214571	0.748365	-0.350246	0.490871	1.07284	0.704515	1.63374
Prostatitis || id:finn-b-N14_PROSTATITIS	family.Oxalobacteraceae.id.2966	Weighted mode	14	0.0607084	0.204486	0.771246	-0.340084	0.461501	1.06259	0.71171	1.58645
Prostatitis || id:finn-b-N14_PROSTATITIS	family.Pasteurellaceae.id.3689	MR Egger	13	0.236034	0.277014	0.412344	-0.306913	0.778982	1.26622	0.735714	2.17925
Prostatitis || id:finn-b-N14_PROSTATITIS	family.Pasteurellaceae.id.3689	Weighted median	13	0.118622	0.168951	0.482613	-0.212522	0.449765	1.12594	0.808542	1.56794
Prostatitis || id:finn-b-N14_PROSTATITIS	family.Pasteurellaceae.id.3689	Inverse variance weighted	13	0.0146684	0.128115	0.908846	-0.236437	0.265774	1.01478	0.789435	1.30444
Prostatitis || id:finn-b-N14_PROSTATITIS	family.Pasteurellaceae.id.3689	Simple mode	13	0.112709	0.247198	0.656571	-0.371799	0.597217	1.11931	0.689493	1.81705
Prostatitis || id:finn-b-N14_PROSTATITIS	family.Pasteurellaceae.id.3689	Weighted mode	13	0.107635	0.200946	0.601992	-0.28622	0.50149	1.11364	0.751098	1.65118
Prostatitis || id:finn-b-N14_PROSTATITIS	family.Peptococcaceae.id.2024	MR Egger	9	0.661856	0.444974	0.180505	-0.210293	1.534	1.93839	0.810347	4.63671
Prostatitis || id:finn-b-N14_PROSTATITIS	family.Peptococcaceae.id.2024	Weighted median	9	0.297685	0.214445	0.165086	-0.122626	0.717997	1.34674	0.884594	2.05032
Prostatitis || id:finn-b-N14_PROSTATITIS	family.Peptococcaceae.id.2024	Inverse variance weighted	9	0.399338	0.161517	0.0134203	0.0827642	0.715911	1.49084	1.08629	2.04605
Prostatitis || id:finn-b-N14_PROSTATITIS	family.Peptococcaceae.id.2024	Simple mode	9	0.257422	0.335484	0.464936	-0.400127	0.914971	1.29359	0.670235	2.4967
Prostatitis || id:finn-b-N14_PROSTATITIS	family.Peptococcaceae.id.2024	Weighted mode	9	0.261574	0.312225	0.426477	-0.350388	0.873536	1.29897	0.704415	2.39536
Prostatitis || id:finn-b-N14_PROSTATITIS	family.Peptostreptococcaceae.id.2042	MR Egger	13	0.125529	0.360645	0.734359	-0.581336	0.832394	1.13375	0.559151	2.29882
Prostatitis || id:finn-b-N14_PROSTATITIS	family.Peptostreptococcaceae.id.2042	Weighted median	13	-0.0679353	0.220208	0.757698	-0.499543	0.363672	0.934321	0.606808	1.4386
Prostatitis || id:finn-b-N14_PROSTATITIS	family.Peptostreptococcaceae.id.2042	Inverse variance weighted	13	-0.0591857	0.154455	0.701579	-0.361918	0.243546	0.942532	0.69634	1.27577
Prostatitis || id:finn-b-N14_PROSTATITIS	family.Peptostreptococcaceae.id.2042	Simple mode	13	-0.210958	0.373755	0.582859	-0.943517	0.521601	0.809808	0.389256	1.68472
Prostatitis || id:finn-b-N14_PROSTATITIS	family.Peptostreptococcaceae.id.2042	Weighted mode	13	-0.154633	0.331349	0.649089	-0.804078	0.494811	0.856729	0.4475	1.64019
Prostatitis || id:finn-b-N14_PROSTATITIS	family.Porphyromonadaceae.id.943	MR Egger	9	0.575	1.07426	0.609052	-1.53056	2.68056	1.77713	0.216415	14.5932
Prostatitis || id:finn-b-N14_PROSTATITIS	family.Porphyromonadaceae.id.943	Weighted median	9	-0.00218873	0.332267	0.994744	-0.653433	0.649055	0.997814	0.520257	1.91373
Prostatitis || id:finn-b-N14_PROSTATITIS	family.Porphyromonadaceae.id.943	Inverse variance weighted	9	-0.177047	0.242562	0.46545	-0.652468	0.298375	0.837741	0.520759	1.34767
Prostatitis || id:finn-b-N14_PROSTATITIS	family.Porphyromonadaceae.id.943	Simple mode	9	0.186696	0.577482	0.754762	-0.945169	1.31856	1.20526	0.388614	3.73804
Prostatitis || id:finn-b-N14_PROSTATITIS	family.Porphyromonadaceae.id.943	Weighted mode	9	0.244003	0.536514	0.661346	-0.807566	1.29557	1.27635	0.445942	3.65308
Prostatitis || id:finn-b-N14_PROSTATITIS	family.Prevotellaceae.id.960	MR Egger	15	-0.271383	0.552943	0.631751	-1.35515	0.812386	0.762325	0.257908	2.25328
Prostatitis || id:finn-b-N14_PROSTATITIS	family.Prevotellaceae.id.960	Weighted median	15	0.146138	0.200348	0.465743	-0.246543	0.53882	1.15736	0.781498	1.71398
Prostatitis || id:finn-b-N14_PROSTATITIS	family.Prevotellaceae.id.960	Inverse variance weighted	15	0.0480954	0.156068	0.757953	-0.257797	0.353988	1.04927	0.772752	1.42474
Prostatitis || id:finn-b-N14_PROSTATITIS	family.Prevotellaceae.id.960	Simple mode	15	0.362768	0.370598	0.344256	-0.363603	1.08914	1.4373	0.695167	2.97172
Prostatitis || id:finn-b-N14_PROSTATITIS	family.Prevotellaceae.id.960	Weighted mode	15	0.331833	0.338661	0.343796	-0.331943	0.995609	1.39352	0.717528	2.70637
Prostatitis || id:finn-b-N14_PROSTATITIS	family.Rhodospirillaceae.id.2717	MR Egger	15	0.553619	0.499989	0.288248	-0.426359	1.5336	1.73954	0.652882	4.63482
Prostatitis || id:finn-b-N14_PROSTATITIS	family.Rhodospirillaceae.id.2717	Weighted median	15	-0.173483	0.161861	0.283806	-0.49073	0.143763	0.840731	0.612179	1.15461
Prostatitis || id:finn-b-N14_PROSTATITIS	family.Rhodospirillaceae.id.2717	Inverse variance weighted	15	-0.212194	0.11761	0.0711965	-0.442708	0.0183209	0.808808	0.642295	1.01849
Prostatitis || id:finn-b-N14_PROSTATITIS	family.Rhodospirillaceae.id.2717	Simple mode	15	-0.134903	0.248973	0.59645	-0.622891	0.353085	0.873801	0.536392	1.42345
Prostatitis || id:finn-b-N14_PROSTATITIS	family.Rhodospirillaceae.id.2717	Weighted mode	15	-0.125223	0.240454	0.610661	-0.596513	0.346067	0.8823	0.550729	1.4135
Prostatitis || id:finn-b-N14_PROSTATITIS	family.Rikenellaceae.id.967	MR Egger	16	-1.10559	0.54977	0.063991	-2.18313	-0.0280369	0.331017	0.112688	0.972353
Prostatitis || id:finn-b-N14_PROSTATITIS	family.Rikenellaceae.id.967	Weighted median	16	-0.0659657	0.237747	0.781425	-0.531949	0.400018	0.936163	0.587459	1.49185
Prostatitis || id:finn-b-N14_PROSTATITIS	family.Rikenellaceae.id.967	Inverse variance weighted	16	-0.153467	0.192817	0.426076	-0.531388	0.224453	0.857729	0.587789	1.25164
Prostatitis || id:finn-b-N14_PROSTATITIS	family.Rikenellaceae.id.967	Simple mode	16	0.459299	0.510178	0.382202	-0.54065	1.45925	1.58296	0.58237	4.30272
Prostatitis || id:finn-b-N14_PROSTATITIS	family.Rikenellaceae.id.967	Weighted mode	16	-0.497881	0.5174	0.351169	-1.51199	0.516223	0.607817	0.220472	1.67569
Prostatitis || id:finn-b-N14_PROSTATITIS	family.Ruminococcaceae.id.2050	MR Egger	9	0.348772	0.442393	0.45634	-0.518317	1.21586	1.41733	0.595522	3.3732
Prostatitis || id:finn-b-N14_PROSTATITIS	family.Ruminococcaceae.id.2050	Weighted median	9	0.0460665	0.264045	0.8615	-0.471461	0.563594	1.04714	0.62409	1.75698
Prostatitis || id:finn-b-N14_PROSTATITIS	family.Ruminococcaceae.id.2050	Inverse variance weighted	9	-0.0579503	0.196037	0.767529	-0.442184	0.326283	0.943697	0.642632	1.38581
Prostatitis || id:finn-b-N14_PROSTATITIS	family.Ruminococcaceae.id.2050	Simple mode	9	-0.252624	0.447021	0.58748	-1.12879	0.623537	0.77676	0.323426	1.86551
Prostatitis || id:finn-b-N14_PROSTATITIS	family.Ruminococcaceae.id.2050	Weighted mode	9	0.088157	0.341538	0.802832	-0.581258	0.757572	1.09216	0.559194	2.13309
Prostatitis || id:finn-b-N14_PROSTATITIS	family.Streptococcaceae.id.1850	MR Egger	11	-0.25017	0.820572	0.767396	-1.85849	1.35815	0.778669	0.155908	3.889
Prostatitis || id:finn-b-N14_PROSTATITIS	family.Streptococcaceae.id.1850	Weighted median	11	0.0594489	0.26548	0.822811	-0.460891	0.579789	1.06125	0.630721	1.78566
Prostatitis || id:finn-b-N14_PROSTATITIS	family.Streptococcaceae.id.1850	Inverse variance weighted	11	-5.21343e-05	0.199226	0.999791	-0.390536	0.390432	0.999948	0.676694	1.47762
Prostatitis || id:finn-b-N14_PROSTATITIS	family.Streptococcaceae.id.1850	Simple mode	11	0.120578	0.396531	0.767298	-0.656623	0.897779	1.12815	0.5186	2.45415
Prostatitis || id:finn-b-N14_PROSTATITIS	family.Streptococcaceae.id.1850	Weighted mode	11	0.191697	0.384499	0.628871	-0.561922	0.945316	1.2113	0.570112	2.57363
Prostatitis || id:finn-b-N14_PROSTATITIS	family.Veillonellaceae.id.2172	MR Egger	19	-0.229775	0.262414	0.393441	-0.744107	0.284557	0.794712	0.475158	1.32917
Prostatitis || id:finn-b-N14_PROSTATITIS	family.Veillonellaceae.id.2172	Weighted median	19	-0.00580773	0.203212	0.9772	-0.404104	0.392488	0.994209	0.667575	1.48066
Prostatitis || id:finn-b-N14_PROSTATITIS	family.Veillonellaceae.id.2172	Inverse variance weighted	19	0.0157765	0.129783	0.903247	-0.238598	0.270151	1.0159	0.787731	1.31016
Prostatitis || id:finn-b-N14_PROSTATITIS	family.Veillonellaceae.id.2172	Simple mode	19	0.297507	0.349913	0.406363	-0.388321	0.983336	1.3465	0.678194	2.67336
Prostatitis || id:finn-b-N14_PROSTATITIS	family.Veillonellaceae.id.2172	Weighted mode	19	-0.207742	0.269461	0.450737	-0.735886	0.320402	0.812416	0.479081	1.37768
Prostatitis || id:finn-b-N14_PROSTATITIS	family.Verrucomicrobiaceae.id.4036	MR Egger	11	-0.689209	0.647264	0.314697	-1.95785	0.579429	0.501973	0.141162	1.78502
Prostatitis || id:finn-b-N14_PROSTATITIS	family.Verrucomicrobiaceae.id.4036	Weighted median	11	-0.1577	0.233199	0.498884	-0.61477	0.29937	0.854106	0.540765	1.34901
Prostatitis || id:finn-b-N14_PROSTATITIS	family.Verrucomicrobiaceae.id.4036	Inverse variance weighted	11	-0.151167	0.190536	0.427557	-0.524618	0.222283	0.859704	0.591781	1.24893
Prostatitis || id:finn-b-N14_PROSTATITIS	family.Verrucomicrobiaceae.id.4036	Simple mode	11	0.129817	0.392418	0.747613	-0.639323	0.898956	1.13862	0.52765	2.45704
Prostatitis || id:finn-b-N14_PROSTATITIS	family.Verrucomicrobiaceae.id.4036	Weighted mode	11	-0.0344386	0.327729	0.918388	-0.676787	0.607909	0.966148	0.508248	1.83659
Prostatitis || id:finn-b-N14_PROSTATITIS	family.Victivallaceae.id.2255	MR Egger	12	0.51657	0.451954	0.279677	-0.36926	1.4024	1.67627	0.691245	4.06495
Prostatitis || id:finn-b-N14_PROSTATITIS	family.Victivallaceae.id.2255	Weighted median	12	0.0890354	0.118627	0.452924	-0.143473	0.321544	1.09312	0.866344	1.37926
Prostatitis || id:finn-b-N14_PROSTATITIS	family.Victivallaceae.id.2255	Inverse variance weighted	12	0.0889108	0.0947595	0.348101	-0.0968179	0.274639	1.09298	0.907721	1.31606
Prostatitis || id:finn-b-N14_PROSTATITIS	family.Victivallaceae.id.2255	Simple mode	12	0.106118	0.199007	0.604474	-0.283936	0.496173	1.11195	0.752815	1.64242
Prostatitis || id:finn-b-N14_PROSTATITIS	family.Victivallaceae.id.2255	Weighted mode	12	0.099135	0.189153	0.610606	-0.271604	0.469875	1.10422	0.762156	1.59979
Prostatitis || id:finn-b-N14_PROSTATITIS	genus..Clostridiuminnocuumgroup.id.14397	MR Egger	7	0.0557644	0.844193	0.949893	-1.59885	1.71038	1.05735	0.202128	5.53107
Prostatitis || id:finn-b-N14_PROSTATITIS	genus..Clostridiuminnocuumgroup.id.14397	Weighted median	7	-0.0163843	0.178873	0.927018	-0.366975	0.334206	0.983749	0.692827	1.39683
Prostatitis || id:finn-b-N14_PROSTATITIS	genus..Clostridiuminnocuumgroup.id.14397	Inverse variance weighted	7	0.150291	0.156851	0.337974	-0.157137	0.457718	1.16217	0.854587	1.58046
Prostatitis || id:finn-b-N14_PROSTATITIS	genus..Clostridiuminnocuumgroup.id.14397	Simple mode	7	-0.0695102	0.278301	0.811099	-0.61498	0.475959	0.932851	0.540652	1.60956
Prostatitis || id:finn-b-N14_PROSTATITIS	genus..Clostridiuminnocuumgroup.id.14397	Weighted mode	7	-0.0585522	0.288543	0.845901	-0.624096	0.506991	0.943129	0.535746	1.66029
Prostatitis || id:finn-b-N14_PROSTATITIS	genus..Eubacteriumbrachygroup.id.11296	MR Egger	10	-0.484298	0.438231	0.301233	-1.34323	0.374635	0.616129	0.261001	1.45446
Prostatitis || id:finn-b-N14_PROSTATITIS	genus..Eubacteriumbrachygroup.id.11296	Weighted median	10	-0.211698	0.145412	0.145433	-0.496706	0.0733091	0.809209	0.608532	1.07606
Prostatitis || id:finn-b-N14_PROSTATITIS	genus..Eubacteriumbrachygroup.id.11296	Inverse variance weighted	10	-0.195439	0.106163	0.0656325	-0.403519	0.0126414	0.822474	0.667965	1.01272
Prostatitis || id:finn-b-N14_PROSTATITIS	genus..Eubacteriumbrachygroup.id.11296	Simple mode	10	-0.229758	0.230406	0.344728	-0.681353	0.221838	0.794726	0.505932	1.24837
Prostatitis || id:finn-b-N14_PROSTATITIS	genus..Eubacteriumbrachygroup.id.11296	Weighted mode	10	-0.234124	0.231723	0.338712	-0.6883	0.220053	0.791264	0.50243	1.24614
Prostatitis || id:finn-b-N14_PROSTATITIS	genus..Eubacteriumcoprostanoligenesgroup.id.11375	MR Egger	13	-0.10358	0.758424	0.893836	-1.59009	1.38293	0.901603	0.203907	3.98656
Prostatitis || id:finn-b-N14_PROSTATITIS	genus..Eubacteriumcoprostanoligenesgroup.id.11375	Weighted median	13	-0.37467	0.254255	0.140589	-0.87301	0.12367	0.687516	0.417692	1.13164
Prostatitis || id:finn-b-N14_PROSTATITIS	genus..Eubacteriumcoprostanoligenesgroup.id.11375	Inverse variance weighted	13	-0.460159	0.193253	0.0172599	-0.838934	-0.0813832	0.631183	0.432171	0.92184
Prostatitis || id:finn-b-N14_PROSTATITIS	genus..Eubacteriumcoprostanoligenesgroup.id.11375	Simple mode	13	-0.246616	0.411966	0.560549	-1.05407	0.560838	0.781441	0.348516	1.75214
Prostatitis || id:finn-b-N14_PROSTATITIS	genus..Eubacteriumcoprostanoligenesgroup.id.11375	Weighted mode	13	-0.282682	0.394438	0.487293	-1.05578	0.490416	0.75376	0.347921	1.633
Prostatitis || id:finn-b-N14_PROSTATITIS	genus..Eubacteriumeligensgroup.id.14372	MR Egger	6	0.976522	1.47465	0.544046	-1.9138	3.86684	2.65521	0.147519	47.7912
Prostatitis || id:finn-b-N14_PROSTATITIS	genus..Eubacteriumeligensgroup.id.14372	Weighted median	6	-0.13927	0.351689	0.692102	-0.828582	0.550041	0.869993	0.436668	1.73332
Prostatitis || id:finn-b-N14_PROSTATITIS	genus..Eubacteriumeligensgroup.id.14372	Inverse variance weighted	6	-0.358591	0.390469	0.358431	-1.12391	0.406729	0.69866	0.325006	1.5019
Prostatitis || id:finn-b-N14_PROSTATITIS	genus..Eubacteriumeligensgroup.id.14372	Simple mode	6	0.11869	0.677976	0.867896	-1.21014	1.44752	1.12602	0.298155	4.25257
Prostatitis || id:finn-b-N14_PROSTATITIS	genus..Eubacteriumeligensgroup.id.14372	Weighted mode	6	0.0542171	0.577408	0.928837	-1.0775	1.18594	1.05571	0.340445	3.27375
Prostatitis || id:finn-b-N14_PROSTATITIS	genus..Eubacteriumfissicatenagroup.id.14373	MR Egger	9	-0.79487	0.576358	0.210307	-1.92453	0.334791	0.45164	0.145944	1.39765
Prostatitis || id:finn-b-N14_PROSTATITIS	genus..Eubacteriumfissicatenagroup.id.14373	Weighted median	9	-0.168591	0.142054	0.235304	-0.447017	0.109835	0.844855	0.639533	1.11609
Prostatitis || id:finn-b-N14_PROSTATITIS	genus..Eubacteriumfissicatenagroup.id.14373	Inverse variance weighted	9	-0.169118	0.1113	0.128643	-0.387266	0.0490304	0.844409	0.67891	1.05025
Prostatitis || id:finn-b-N14_PROSTATITIS	genus..Eubacteriumfissicatenagroup.id.14373	Simple mode	9	-0.180913	0.219692	0.434093	-0.611509	0.249684	0.834508	0.542531	1.28362
Prostatitis || id:finn-b-N14_PROSTATITIS	genus..Eubacteriumfissicatenagroup.id.14373	Weighted mode	9	-0.174696	0.217259	0.444578	-0.600523	0.251131	0.839712	0.548525	1.28548
Prostatitis || id:finn-b-N14_PROSTATITIS	genus..Eubacteriumhalliigroup.id.11338	MR Egger	15	-0.157252	0.316182	0.627251	-0.776968	0.462464	0.854489	0.459798	1.58798
Prostatitis || id:finn-b-N14_PROSTATITIS	genus..Eubacteriumhalliigroup.id.11338	Weighted median	15	0.132862	0.208048	0.523075	-0.274912	0.540636	1.14209	0.759639	1.7171
Prostatitis || id:finn-b-N14_PROSTATITIS	genus..Eubacteriumhalliigroup.id.11338	Inverse variance weighted	15	0.021111	0.150849	0.888701	-0.274553	0.316775	1.02134	0.759912	1.37269
Prostatitis || id:finn-b-N14_PROSTATITIS	genus..Eubacteriumhalliigroup.id.11338	Simple mode	15	0.0907825	0.343169	0.795217	-0.581828	0.763393	1.09503	0.558876	2.14554
Prostatitis || id:finn-b-N14_PROSTATITIS	genus..Eubacteriumhalliigroup.id.11338	Weighted mode	15	0.205016	0.320515	0.532731	-0.423193	0.833226	1.22754	0.654952	2.30073
Prostatitis || id:finn-b-N14_PROSTATITIS	genus..Eubacteriumnodatumgroup.id.11297	MR Egger	11	-0.219599	0.404747	0.600609	-1.0129	0.573705	0.802841	0.363163	1.77483
Prostatitis || id:finn-b-N14_PROSTATITIS	genus..Eubacteriumnodatumgroup.id.11297	Weighted median	11	-0.0482519	0.120096	0.687849	-0.283641	0.187137	0.952894	0.753037	1.20579
Prostatitis || id:finn-b-N14_PROSTATITIS	genus..Eubacteriumnodatumgroup.id.11297	Inverse variance weighted	11	0.00196405	0.0907459	0.982732	-0.175898	0.179826	1.00197	0.838704	1.19701
Prostatitis || id:finn-b-N14_PROSTATITIS	genus..Eubacteriumnodatumgroup.id.11297	Simple mode	11	-0.0912392	0.199821	0.657713	-0.482889	0.300411	0.912799	0.616998	1.35041
Prostatitis || id:finn-b-N14_PROSTATITIS	genus..Eubacteriumnodatumgroup.id.11297	Weighted mode	11	-0.0834452	0.193306	0.675137	-0.462324	0.295434	0.919942	0.629818	1.34371
Prostatitis || id:finn-b-N14_PROSTATITIS	genus..Eubacteriumoxidoreducensgroup.id.11339	MR Egger	5	-0.849976	0.625053	0.267054	-2.07508	0.375128	0.427425	0.125546	1.45518
Prostatitis || id:finn-b-N14_PROSTATITIS	genus..Eubacteriumoxidoreducensgroup.id.11339	Weighted median	5	-0.196982	0.209621	0.34737	-0.60784	0.213876	0.821205	0.544526	1.23847
Prostatitis || id:finn-b-N14_PROSTATITIS	genus..Eubacteriumoxidoreducensgroup.id.11339	Inverse variance weighted	5	-0.20047	0.167552	0.231516	-0.528871	0.127932	0.818346	0.58927	1.13648
Prostatitis || id:finn-b-N14_PROSTATITIS	genus..Eubacteriumoxidoreducensgroup.id.11339	Simple mode	5	-0.360978	0.302707	0.29897	-0.954283	0.232327	0.696994	0.385088	1.26153
Prostatitis || id:finn-b-N14_PROSTATITIS	genus..Eubacteriumoxidoreducensgroup.id.11339	Weighted mode	5	-0.352283	0.29917	0.304261	-0.938656	0.234091	0.703081	0.391153	1.26376
Prostatitis || id:finn-b-N14_PROSTATITIS	genus..Eubacteriumrectalegroup.id.14374	MR Egger	8	0.703403	1.11262	0.550567	-1.47732	2.88413	2.02062	0.228248	17.888
Prostatitis || id:finn-b-N14_PROSTATITIS	genus..Eubacteriumrectalegroup.id.14374	Weighted median	8	-0.0805991	0.329449	0.806729	-0.726319	0.565121	0.922564	0.483686	1.75966
Prostatitis || id:finn-b-N14_PROSTATITIS	genus..Eubacteriumrectalegroup.id.14374	Inverse variance weighted	8	0.258045	0.285824	0.366627	-0.30217	0.818259	1.2944	0.739212	2.26655
Prostatitis || id:finn-b-N14_PROSTATITIS	genus..Eubacteriumrectalegroup.id.14374	Simple mode	8	-0.148112	0.549646	0.79534	-1.22542	0.929195	0.862335	0.293635	2.53247
Prostatitis || id:finn-b-N14_PROSTATITIS	genus..Eubacteriumrectalegroup.id.14374	Weighted mode	8	-0.236116	0.448072	0.614503	-1.11434	0.642105	0.789689	0.328133	1.90048
Prostatitis || id:finn-b-N14_PROSTATITIS	genus..Eubacteriumruminantiumgroup.id.11340	MR Egger	18	-0.450063	0.337335	0.200827	-1.11124	0.211114	0.637588	0.329151	1.23505
Prostatitis || id:finn-b-N14_PROSTATITIS	genus..Eubacteriumruminantiumgroup.id.11340	Weighted median	18	-0.0814393	0.136961	0.552099	-0.349882	0.187003	0.921789	0.704771	1.20563
Prostatitis || id:finn-b-N14_PROSTATITIS	genus..Eubacteriumruminantiumgroup.id.11340	Inverse variance weighted	18	-0.103658	0.100995	0.304716	-0.301608	0.0942915	0.901533	0.739628	1.09888
Prostatitis || id:finn-b-N14_PROSTATITIS	genus..Eubacteriumruminantiumgroup.id.11340	Simple mode	18	0.0836123	0.240969	0.732861	-0.388686	0.555911	1.08721	0.677947	1.74353
Prostatitis || id:finn-b-N14_PROSTATITIS	genus..Eubacteriumruminantiumgroup.id.11340	Weighted mode	18	-0.0441743	0.234001	0.852502	-0.502817	0.414468	0.956787	0.604825	1.51357
Prostatitis || id:finn-b-N14_PROSTATITIS	genus..Eubacteriumventriosumgroup.id.11341	MR Egger	15	-0.932648	0.79146	0.259762	-2.48391	0.618614	0.39351	0.0834164	1.85635
Prostatitis || id:finn-b-N14_PROSTATITIS	genus..Eubacteriumventriosumgroup.id.11341	Weighted median	15	0.0799659	0.235227	0.733893	-0.381079	0.541011	1.08325	0.683124	1.71774
Prostatitis || id:finn-b-N14_PROSTATITIS	genus..Eubacteriumventriosumgroup.id.11341	Inverse variance weighted	15	-0.00636445	0.179523	0.971719	-0.35823	0.345501	0.993656	0.698912	1.4127
Prostatitis || id:finn-b-N14_PROSTATITIS	genus..Eubacteriumventriosumgroup.id.11341	Simple mode	15	0.253241	0.446973	0.579978	-0.622827	1.12931	1.28819	0.536426	3.09352
Prostatitis || id:finn-b-N14_PROSTATITIS	genus..Eubacteriumventriosumgroup.id.11341	Weighted mode	15	-0.417911	0.416219	0.332386	-1.2337	0.397877	0.658421	0.291213	1.48866
Prostatitis || id:finn-b-N14_PROSTATITIS	genus..Eubacteriumxylanophilumgroup.id.14375	MR Egger	9	-0.413182	0.536468	0.466381	-1.46466	0.638296	0.661542	0.231157	1.89325
Prostatitis || id:finn-b-N14_PROSTATITIS	genus..Eubacteriumxylanophilumgroup.id.14375	Weighted median	9	-0.107818	0.228602	0.637184	-0.555877	0.340241	0.897791	0.573569	1.40529
Prostatitis || id:finn-b-N14_PROSTATITIS	genus..Eubacteriumxylanophilumgroup.id.14375	Inverse variance weighted	9	-0.00984818	0.178851	0.956088	-0.360397	0.340701	0.9902	0.697399	1.40593
Prostatitis || id:finn-b-N14_PROSTATITIS	genus..Eubacteriumxylanophilumgroup.id.14375	Simple mode	9	0.18331	0.405279	0.663061	-0.611036	0.977657	1.20119	0.542788	2.65822
Prostatitis || id:finn-b-N14_PROSTATITIS	genus..Eubacteriumxylanophilumgroup.id.14375	Weighted mode	9	-0.376464	0.408275	0.383451	-1.17668	0.423755	0.686284	0.3083	1.52769
Prostatitis || id:finn-b-N14_PROSTATITIS	genus..Ruminococcusgauvreauiigroup.id.11342	MR Egger	11	0.401735	0.899217	0.665605	-1.36073	2.1642	1.49441	0.256473	8.70763
Prostatitis || id:finn-b-N14_PROSTATITIS	genus..Ruminococcusgauvreauiigroup.id.11342	Weighted median	11	-0.115324	0.251013	0.645922	-0.60731	0.376661	0.891077	0.544815	1.45741
Prostatitis || id:finn-b-N14_PROSTATITIS	genus..Ruminococcusgauvreauiigroup.id.11342	Inverse variance weighted	11	0.026082	0.20985	0.901086	-0.385224	0.437388	1.02643	0.680298	1.54866
Prostatitis || id:finn-b-N14_PROSTATITIS	genus..Ruminococcusgauvreauiigroup.id.11342	Simple mode	11	-0.159125	0.468544	0.741171	-1.07747	0.759222	0.85289	0.340455	2.13661
Prostatitis || id:finn-b-N14_PROSTATITIS	genus..Ruminococcusgauvreauiigroup.id.11342	Weighted mode	11	-0.140419	0.419014	0.744461	-0.961686	0.680849	0.868994	0.382248	1.97555
Prostatitis || id:finn-b-N14_PROSTATITIS	genus..Ruminococcusgnavusgroup.id.14376	MR Egger	11	0.688026	0.582299	0.267656	-0.45328	1.82933	1.98978	0.63554	6.22972
Prostatitis || id:finn-b-N14_PROSTATITIS	genus..Ruminococcusgnavusgroup.id.14376	Weighted median	11	-0.0908057	0.162525	0.576354	-0.409354	0.227743	0.913195	0.664079	1.25576
Prostatitis || id:finn-b-N14_PROSTATITIS	genus..Ruminococcusgnavusgroup.id.14376	Inverse variance weighted	11	0.0255966	0.121926	0.833717	-0.213378	0.264571	1.02593	0.807851	1.30287
Prostatitis || id:finn-b-N14_PROSTATITIS	genus..Ruminococcusgnavusgroup.id.14376	Simple mode	11	-0.149633	0.267886	0.588743	-0.674691	0.375424	0.861024	0.509314	1.45561
Prostatitis || id:finn-b-N14_PROSTATITIS	genus..Ruminococcusgnavusgroup.id.14376	Weighted mode	11	-0.134378	0.239985	0.587841	-0.604748	0.335992	0.87426	0.546212	1.39933
Prostatitis || id:finn-b-N14_PROSTATITIS	genus..Ruminococcustorquesgroup.id.14377	MR Egger	7	0.98206	0.817702	0.283536	-0.620635	2.58476	2.66995	0.537603	13.26
Prostatitis || id:finn-b-N14_PROSTATITIS	genus..Ruminococcustorquesgroup.id.14377	Weighted median	7	-0.288944	0.358602	0.420387	-0.991804	0.413916	0.749054	0.370907	1.51273
Prostatitis || id:finn-b-N14_PROSTATITIS	genus..Ruminococcustorquesgroup.id.14377	Inverse variance weighted	7	0.0259194	0.2767	0.925369	-0.516413	0.568252	1.02626	0.596657	1.76518
Prostatitis || id:finn-b-N14_PROSTATITIS	genus..Ruminococcustorquesgroup.id.14377	Simple mode	7	-0.509017	0.569541	0.405885	-1.62532	0.607284	0.601086	0.196849	1.83544
Prostatitis || id:finn-b-N14_PROSTATITIS	genus..Ruminococcustorquesgroup.id.14377	Weighted mode	7	-0.490291	0.531445	0.391824	-1.53192	0.551342	0.612448	0.21612	1.73558
Prostatitis || id:finn-b-N14_PROSTATITIS	genus.Actinomyces.id.423	MR Egger	7	-0.151115	0.387651	0.71272	-0.910911	0.608681	0.859749	0.402158	1.83801
Prostatitis || id:finn-b-N14_PROSTATITIS	genus.Actinomyces.id.423	Weighted median	7	-0.00116043	0.209246	0.995575	-0.411283	0.408962	0.99884	0.6628	1.50525
Prostatitis || id:finn-b-N14_PROSTATITIS	genus.Actinomyces.id.423	Inverse variance weighted	7	0.0624301	0.158129	0.692987	-0.247503	0.372363	1.06442	0.780748	1.45116
Prostatitis || id:finn-b-N14_PROSTATITIS	genus.Actinomyces.id.423	Simple mode	7	0.0344247	0.314707	0.916463	-0.5824	0.65125	1.03502	0.558556	1.91794
Prostatitis || id:finn-b-N14_PROSTATITIS	genus.Actinomyces.id.423	Weighted mode	7	0.00439728	0.260228	0.987066	-0.505649	0.514443	1.00441	0.603114	1.67271
Prostatitis || id:finn-b-N14_PROSTATITIS	genus.Adlercreutzia.id.812	MR Egger	8	-0.219819	0.785212	0.788918	-1.75883	1.3192	0.802664	0.172246	3.74042
Prostatitis || id:finn-b-N14_PROSTATITIS	genus.Adlercreutzia.id.812	Weighted median	8	0.0906273	0.218813	0.678744	-0.338246	0.5195	1.09486	0.71302	1.68119
Prostatitis || id:finn-b-N14_PROSTATITIS	genus.Adlercreutzia.id.812	Inverse variance weighted	8	0.057247	0.169058	0.734893	-0.274106	0.3886	1.05892	0.760251	1.47492
Prostatitis || id:finn-b-N14_PROSTATITIS	genus.Adlercreutzia.id.812	Simple mode	8	0.124554	0.33602	0.721842	-0.534045	0.783153	1.13264	0.586229	2.18836
Prostatitis || id:finn-b-N14_PROSTATITIS	genus.Adlercreutzia.id.812	Weighted mode	8	0.11941	0.336748	0.733333	-0.540616	0.779436	1.12683	0.58239	2.18024
Prostatitis || id:finn-b-N14_PROSTATITIS	genus.Akkermansia.id.4037	MR Egger	11	-0.692119	0.646495	0.312231	-1.95925	0.575011	0.500515	0.140964	1.77715
Prostatitis || id:finn-b-N14_PROSTATITIS	genus.Akkermansia.id.4037	Weighted median	11	-0.160578	0.234319	0.493157	-0.619844	0.298688	0.851651	0.538028	1.34809
Prostatitis || id:finn-b-N14_PROSTATITIS	genus.Akkermansia.id.4037	Inverse variance weighted	11	-0.151418	0.190443	0.426564	-0.524686	0.22185	0.859488	0.591741	1.24838
Prostatitis || id:finn-b-N14_PROSTATITIS	genus.Akkermansia.id.4037	Simple mode	11	0.128574	0.394689	0.75132	-0.645017	0.902165	1.13721	0.524654	2.46493
Prostatitis || id:finn-b-N14_PROSTATITIS	genus.Akkermansia.id.4037	Weighted mode	11	-0.0356615	0.35367	0.921676	-0.728854	0.657531	0.964967	0.482462	1.93002
Prostatitis || id:finn-b-N14_PROSTATITIS	genus.Alistipes.id.968	MR Egger	12	0.00975129	1.00405	0.992442	-1.95818	1.97768	1.0098	0.141115	7.22597
Prostatitis || id:finn-b-N14_PROSTATITIS	genus.Alistipes.id.968	Weighted median	12	-0.397701	0.286127	0.164545	-0.958511	0.163108	0.671863	0.383463	1.17716
Prostatitis || id:finn-b-N14_PROSTATITIS	genus.Alistipes.id.968	Inverse variance weighted	12	-0.310565	0.211123	0.141288	-0.724367	0.103237	0.733033	0.484631	1.10875
Prostatitis || id:finn-b-N14_PROSTATITIS	genus.Alistipes.id.968	Simple mode	12	-0.547714	0.468175	0.266768	-1.46534	0.369908	0.57827	0.231	1.4476
Prostatitis || id:finn-b-N14_PROSTATITIS	genus.Alistipes.id.968	Weighted mode	12	-0.511298	0.432247	0.261791	-1.3585	0.335905	0.599716	0.257046	1.39921
Prostatitis || id:finn-b-N14_PROSTATITIS	genus.Allisonella.id.2174	MR Egger	8	0.508665	0.673566	0.478725	-0.811524	1.82885	1.66307	0.444181	6.22674
Prostatitis || id:finn-b-N14_PROSTATITIS	genus.Allisonella.id.2174	Weighted median	8	0.131783	0.125258	0.292758	-0.113723	0.37729	1.14086	0.892505	1.45833
Prostatitis || id:finn-b-N14_PROSTATITIS	genus.Allisonella.id.2174	Inverse variance weighted	8	0.120412	0.0994841	0.226139	-0.0745769	0.315401	1.12796	0.928136	1.37081
Prostatitis || id:finn-b-N14_PROSTATITIS	genus.Allisonella.id.2174	Simple mode	8	-0.0499893	0.220811	0.827367	-0.482779	0.382801	0.95124	0.617066	1.46639
Prostatitis || id:finn-b-N14_PROSTATITIS	genus.Allisonella.id.2174	Weighted mode	8	0.277622	0.209047	0.225831	-0.132111	0.687354	1.31999	0.876244	1.98845
Prostatitis || id:finn-b-N14_PROSTATITIS	genus.Alloprevotella.id.961	MR Egger	5	-1.29162	1.10003	0.325055	-3.44768	0.864445	0.274826	0.0318193	2.37369
Prostatitis || id:finn-b-N14_PROSTATITIS	genus.Alloprevotella.id.961	Weighted median	5	-0.304062	0.172138	0.0773318	-0.641453	0.033329	0.737815	0.526527	1.03389
Prostatitis || id:finn-b-N14_PROSTATITIS	genus.Alloprevotella.id.961	Inverse variance weighted	5	-0.244937	0.126675	0.0531636	-0.493219	0.00334555	0.782754	0.610658	1.00335
Prostatitis || id:finn-b-N14_PROSTATITIS	genus.Alloprevotella.id.961	Simple mode	5	-0.323965	0.211498	0.200341	-0.738501	0.0905708	0.723275	0.47783	1.0948
Prostatitis || id:finn-b-N14_PROSTATITIS	genus.Alloprevotella.id.961	Weighted mode	5	-0.328013	0.218392	0.207521	-0.756061	0.100034	0.720353	0.469512	1.10521
Prostatitis || id:finn-b-N14_PROSTATITIS	genus.Anaerofilum.id.2053	MR Egger	11	-0.369973	0.610503	0.559478	-1.56656	0.826612	0.690753	0.208763	2.28556
Prostatitis || id:finn-b-N14_PROSTATITIS	genus.Anaerofilum.id.2053	Weighted median	11	-0.0245552	0.153444	0.87286	-0.325306	0.276196	0.975744	0.722306	1.31811
Prostatitis || id:finn-b-N14_PROSTATITIS	genus.Anaerofilum.id.2053	Inverse variance weighted	11	-0.0947894	0.112217	0.398279	-0.314734	0.125156	0.909564	0.729983	1.13332
Prostatitis || id:finn-b-N14_PROSTATITIS	genus.Anaerofilum.id.2053	Simple mode	11	0.133642	0.265176	0.625196	-0.386103	0.653386	1.14298	0.679701	1.92204
Prostatitis || id:finn-b-N14_PROSTATITIS	genus.Anaerofilum.id.2053	Weighted mode	11	0.141853	0.261045	0.598755	-0.369795	0.6535	1.15241	0.690876	1.92226
Prostatitis || id:finn-b-N14_PROSTATITIS	genus.Anaerostipes.id.1991	MR Egger	13	-0.949954	0.684476	0.19265	-2.29153	0.39162	0.386759	0.101112	1.47937
Prostatitis || id:finn-b-N14_PROSTATITIS	genus.Anaerostipes.id.1991	Weighted median	13	-0.0870297	0.255871	0.733758	-0.588537	0.414478	0.91665	0.555139	1.51358
Prostatitis || id:finn-b-N14_PROSTATITIS	genus.Anaerostipes.id.1991	Inverse variance weighted	13	-0.123047	0.188758	0.51448	-0.493012	0.246918	0.884222	0.610784	1.28007
Prostatitis || id:finn-b-N14_PROSTATITIS	genus.Anaerostipes.id.1991	Simple mode	13	-0.467234	0.474249	0.34397	-1.39676	0.462294	0.626734	0.247397	1.58771
Prostatitis || id:finn-b-N14_PROSTATITIS	genus.Anaerostipes.id.1991	Weighted mode	13	-0.490118	0.479024	0.326416	-1.429	0.448768	0.612554	0.239547	1.56638
Prostatitis || id:finn-b-N14_PROSTATITIS	genus.Anaerotruncus.id.2054	MR Egger	13	0.0904061	0.800251	0.912088	-1.47809	1.6589	1.09462	0.228074	5.25352
Prostatitis || id:finn-b-N14_PROSTATITIS	genus.Anaerotruncus.id.2054	Weighted median	13	0.153526	0.266637	0.564759	-0.369082	0.676135	1.16594	0.691369	1.96626
Prostatitis || id:finn-b-N14_PROSTATITIS	genus.Anaerotruncus.id.2054	Inverse variance weighted	13	0.212655	0.262521	0.417912	-0.301886	0.727195	1.23696	0.739423	2.06927
Prostatitis || id:finn-b-N14_PROSTATITIS	genus.Anaerotruncus.id.2054	Simple mode	13	0.244769	0.409082	0.560738	-0.557031	1.04657	1.27733	0.572908	2.84786
Prostatitis || id:finn-b-N14_PROSTATITIS	genus.Anaerotruncus.id.2054	Weighted mode	13	0.209566	0.348654	0.558976	-0.473796	0.892928	1.23314	0.622634	2.44227
Prostatitis || id:finn-b-N14_PROSTATITIS	genus.Bacteroides.id.918	MR Egger	7	-0.253212	1.36833	0.860461	-2.93515	2.42872	0.776303	0.0531228	11.3444
Prostatitis || id:finn-b-N14_PROSTATITIS	genus.Bacteroides.id.918	Weighted median	7	-0.215908	0.326112	0.507927	-0.855088	0.423271	0.805809	0.425246	1.52695
Prostatitis || id:finn-b-N14_PROSTATITIS	genus.Bacteroides.id.918	Inverse variance weighted	7	-0.20463	0.25196	0.416705	-0.698471	0.289212	0.814949	0.497345	1.33537
Prostatitis || id:finn-b-N14_PROSTATITIS	genus.Bacteroides.id.918	Simple mode	7	0.417921	0.522939	0.454653	-0.60704	1.44288	1.5188	0.544961	4.23288
Prostatitis || id:finn-b-N14_PROSTATITIS	genus.Bacteroides.id.918	Weighted mode	7	-0.422023	0.48368	0.416468	-1.37003	0.525989	0.655719	0.254098	1.69213
Prostatitis || id:finn-b-N14_PROSTATITIS	genus.Barnesiella.id.944	MR Egger	12	0.307393	0.721004	0.678891	-1.10577	1.72056	1.35988	0.330954	5.58767
Prostatitis || id:finn-b-N14_PROSTATITIS	genus.Barnesiella.id.944	Weighted median	12	0.167647	0.236869	0.479092	-0.296616	0.63191	1.18252	0.74333	1.8812
Prostatitis || id:finn-b-N14_PROSTATITIS	genus.Barnesiella.id.944	Inverse variance weighted	12	0.0469081	0.176816	0.790783	-0.29965	0.393466	1.04803	0.741077	1.48211
Prostatitis || id:finn-b-N14_PROSTATITIS	genus.Barnesiella.id.944	Simple mode	12	0.217278	0.388746	0.587414	-0.544665	0.979221	1.24269	0.580036	2.66238
Prostatitis || id:finn-b-N14_PROSTATITIS	genus.Barnesiella.id.944	Weighted mode	12	0.201398	0.390278	0.616043	-0.563548	0.966343	1.22311	0.569186	2.62832
Prostatitis || id:finn-b-N14_PROSTATITIS	genus.Bifidobacterium.id.436	MR Egger	12	0.289135	0.372648	0.455769	-0.441254	1.01953	1.33527	0.643229	2.77188
Prostatitis || id:finn-b-N14_PROSTATITIS	genus.Bifidobacterium.id.436	Weighted median	12	-0.0718533	0.193906	0.710967	-0.451909	0.308202	0.930667	0.636412	1.36098
Prostatitis || id:finn-b-N14_PROSTATITIS	genus.Bifidobacterium.id.436	Inverse variance weighted	12	-0.11028	0.149842	0.461747	-0.403971	0.183411	0.895583	0.667664	1.20131
Prostatitis || id:finn-b-N14_PROSTATITIS	genus.Bifidobacterium.id.436	Simple mode	12	-0.053241	0.298327	0.861602	-0.637962	0.531479	0.948151	0.528368	1.70145
Prostatitis || id:finn-b-N14_PROSTATITIS	genus.Bifidobacterium.id.436	Weighted mode	12	-0.0480992	0.238616	0.843927	-0.515786	0.419587	0.953039	0.597031	1.52133
Prostatitis || id:finn-b-N14_PROSTATITIS	genus.Bilophila.id.3170	MR Egger	13	0.485425	0.831016	0.570915	-1.14337	2.11422	1.62487	0.318744	8.28309
Prostatitis || id:finn-b-N14_PROSTATITIS	genus.Bilophila.id.3170	Weighted median	13	-0.142502	0.221386	0.519782	-0.576419	0.291415	0.867186	0.561907	1.33832
Prostatitis || id:finn-b-N14_PROSTATITIS	genus.Bilophila.id.3170	Inverse variance weighted	13	-0.171408	0.168648	0.309456	-0.501957	0.159142	0.842478	0.605345	1.1725
Prostatitis || id:finn-b-N14_PROSTATITIS	genus.Bilophila.id.3170	Simple mode	13	0.192463	0.383198	0.624578	-0.558605	0.94353	1.21223	0.572007	2.56903
Prostatitis || id:finn-b-N14_PROSTATITIS	genus.Bilophila.id.3170	Weighted mode	13	0.192463	0.380894	0.622506	-0.55409	0.939016	1.21223	0.574595	2.55746
Prostatitis || id:finn-b-N14_PROSTATITIS	genus.Blautia.id.1992	MR Egger	12	-0.0657495	0.498531	0.89769	-1.04287	0.911372	0.936365	0.352441	2.48773
Prostatitis || id:finn-b-N14_PROSTATITIS	genus.Blautia.id.1992	Weighted median	12	-0.21698	0.253536	0.392101	-0.713911	0.279951	0.804946	0.489725	1.32307
Prostatitis || id:finn-b-N14_PROSTATITIS	genus.Blautia.id.1992	Inverse variance weighted	12	-0.130975	0.196952	0.506043	-0.517001	0.255051	0.877239	0.596306	1.29053
Prostatitis || id:finn-b-N14_PROSTATITIS	genus.Blautia.id.1992	Simple mode	12	-0.266382	0.425836	0.544369	-1.10102	0.568256	0.766146	0.332531	1.76519
Prostatitis || id:finn-b-N14_PROSTATITIS	genus.Blautia.id.1992	Weighted mode	12	-0.277535	0.455028	0.554299	-1.16939	0.61432	0.757649	0.310556	1.8484
Prostatitis || id:finn-b-N14_PROSTATITIS	genus.Butyricicoccus.id.2055	MR Egger	8	-0.413242	0.402914	0.344625	-1.20295	0.376471	0.661502	0.300306	1.45713
Prostatitis || id:finn-b-N14_PROSTATITIS	genus.Butyricicoccus.id.2055	Weighted median	8	-0.384372	0.271401	0.156701	-0.916318	0.147573	0.680878	0.399989	1.15902
Prostatitis || id:finn-b-N14_PROSTATITIS	genus.Butyricicoccus.id.2055	Inverse variance weighted	8	-0.298174	0.205747	0.147275	-0.701439	0.105091	0.742172	0.495871	1.11081
Prostatitis || id:finn-b-N14_PROSTATITIS	genus.Butyricicoccus.id.2055	Simple mode	8	-0.455692	0.403586	0.296056	-1.24672	0.335336	0.634009	0.287446	1.39841
Prostatitis || id:finn-b-N14_PROSTATITIS	genus.Butyricicoccus.id.2055	Weighted mode	8	-0.422257	0.339264	0.253322	-1.08722	0.242701	0.655566	0.337154	1.27469
Prostatitis || id:finn-b-N14_PROSTATITIS	genus.Butyricimonas.id.945	MR Egger	13	0.234923	0.557519	0.6816	-0.857815	1.32766	1.26481	0.424088	3.77221
Prostatitis || id:finn-b-N14_PROSTATITIS	genus.Butyricimonas.id.945	Weighted median	13	0.116453	0.212735	0.584097	-0.300507	0.533414	1.1235	0.740442	1.70474
Prostatitis || id:finn-b-N14_PROSTATITIS	genus.Butyricimonas.id.945	Inverse variance weighted	13	0.0903977	0.156339	0.563118	-0.216027	0.396822	1.09461	0.805714	1.48709
Prostatitis || id:finn-b-N14_PROSTATITIS	genus.Butyricimonas.id.945	Simple mode	13	0.210313	0.35743	0.567172	-0.49025	0.910876	1.23406	0.612473	2.4865
Prostatitis || id:finn-b-N14_PROSTATITIS	genus.Butyricimonas.id.945	Weighted mode	13	0.105865	0.32164	0.747722	-0.52455	0.73628	1.11167	0.591822	2.08815
Prostatitis || id:finn-b-N14_PROSTATITIS	genus.Butyrivibrio.id.1993	MR Egger	15	0.448634	0.327593	0.194041	-0.193449	1.09072	1.56617	0.824112	2.97641
Prostatitis || id:finn-b-N14_PROSTATITIS	genus.Butyrivibrio.id.1993	Weighted median	15	-0.113128	0.109241	0.300398	-0.327241	0.100985	0.893036	0.72091	1.10626
Prostatitis || id:finn-b-N14_PROSTATITIS	genus.Butyrivibrio.id.1993	Inverse variance weighted	15	-0.00882539	0.0760349	0.907597	-0.157854	0.140203	0.991213	0.853975	1.15051
Prostatitis || id:finn-b-N14_PROSTATITIS	genus.Butyrivibrio.id.1993	Simple mode	15	-0.170502	0.197479	0.402471	-0.557561	0.216557	0.843241	0.572604	1.24179
Prostatitis || id:finn-b-N14_PROSTATITIS	genus.Butyrivibrio.id.1993	Weighted mode	15	-0.149704	0.178888	0.416727	-0.500324	0.200916	0.860962	0.606334	1.22252
Prostatitis || id:finn-b-N14_PROSTATITIS	genus.CandidatusSoleaferrea.id.11350	MR Egger	9	0.648684	1.35451	0.646602	-2.00615	3.30352	1.91302	0.134506	27.2082
Prostatitis || id:finn-b-N14_PROSTATITIS	genus.CandidatusSoleaferrea.id.11350	Weighted median	9	-0.18109	0.181526	0.318475	-0.536881	0.174702	0.83436	0.584569	1.19089
Prostatitis || id:finn-b-N14_PROSTATITIS	genus.CandidatusSoleaferrea.id.11350	Inverse variance weighted	9	-0.186822	0.132923	0.159875	-0.447351	0.0737069	0.829591	0.639319	1.07649
Prostatitis || id:finn-b-N14_PROSTATITIS	genus.CandidatusSoleaferrea.id.11350	Simple mode	9	-0.303993	0.264936	0.284362	-0.823266	0.215281	0.737866	0.438995	1.24021
Prostatitis || id:finn-b-N14_PROSTATITIS	genus.CandidatusSoleaferrea.id.11350	Weighted mode	9	-0.307561	0.262108	0.274379	-0.821293	0.20617	0.735238	0.439863	1.22896
Prostatitis || id:finn-b-N14_PROSTATITIS	genus.Catenibacterium.id.2153	MR Egger	4	-1.98309	1.87633	0.401365	-5.66069	1.69452	0.137644	0.00348012	5.44403
Prostatitis || id:finn-b-N14_PROSTATITIS	genus.Catenibacterium.id.2153	Weighted median	4	0.118018	0.180057	0.51218	-0.234894	0.47093	1.12526	0.790654	1.60148
Prostatitis || id:finn-b-N14_PROSTATITIS	genus.Catenibacterium.id.2153	Inverse variance weighted	4	0.221174	0.150063	0.140515	-0.0729488	0.515297	1.24754	0.929648	1.67414
Prostatitis || id:finn-b-N14_PROSTATITIS	genus.Catenibacterium.id.2153	Simple mode	4	0.0621866	0.240001	0.812313	-0.408216	0.532589	1.06416	0.664836	1.70334
Prostatitis || id:finn-b-N14_PROSTATITIS	genus.Catenibacterium.id.2153	Weighted mode	4	0.0600661	0.262101	0.833471	-0.453652	0.573784	1.06191	0.635304	1.77497
Prostatitis || id:finn-b-N14_PROSTATITIS	genus.ChristensenellaceaeR.7group.id.11283	MR Egger	8	-1.03246	0.855825	0.273069	-2.70988	0.644951	0.356128	0.0665447	1.90589
Prostatitis || id:finn-b-N14_PROSTATITIS	genus.ChristensenellaceaeR.7group.id.11283	Weighted median	8	0.246245	0.328439	0.453409	-0.397495	0.889985	1.27921	0.672001	2.43509
Prostatitis || id:finn-b-N14_PROSTATITIS	genus.ChristensenellaceaeR.7group.id.11283	Inverse variance weighted	8	0.127836	0.252589	0.612785	-0.367238	0.62291	1.13637	0.692645	1.86435
Prostatitis || id:finn-b-N14_PROSTATITIS	genus.ChristensenellaceaeR.7group.id.11283	Simple mode	8	0.408698	0.523352	0.460437	-0.617072	1.43447	1.50486	0.539522	4.19741
Prostatitis || id:finn-b-N14_PROSTATITIS	genus.ChristensenellaceaeR.7group.id.11283	Weighted mode	8	0.351186	0.508997	0.51244	-0.646449	1.34882	1.42075	0.523903	3.85288
Prostatitis || id:finn-b-N14_PROSTATITIS	genus.Clostridiumsensustricto1.id.1873	MR Egger	7	0.640512	0.497942	0.254672	-0.335455	1.61648	1.89745	0.715012	5.03533
Prostatitis || id:finn-b-N14_PROSTATITIS	genus.Clostridiumsensustricto1.id.1873	Weighted median	7	0.0578983	0.275389	0.833479	-0.481864	0.59766	1.05961	0.617631	1.81786
Prostatitis || id:finn-b-N14_PROSTATITIS	genus.Clostridiumsensustricto1.id.1873	Inverse variance weighted	7	-0.193505	0.217753	0.374193	-0.620301	0.23329	0.824066	0.537783	1.26275
Prostatitis || id:finn-b-N14_PROSTATITIS	genus.Clostridiumsensustricto1.id.1873	Simple mode	7	0.0742809	0.455109	0.875707	-0.817732	0.966294	1.07711	0.441432	2.62819
Prostatitis || id:finn-b-N14_PROSTATITIS	genus.Clostridiumsensustricto1.id.1873	Weighted mode	7	0.188801	0.317566	0.57388	-0.433628	0.81123	1.2078	0.648153	2.25067
Prostatitis || id:finn-b-N14_PROSTATITIS	genus.Collinsella.id.815	MR Egger	9	1.58773	0.822813	0.0949735	-0.0249855	3.20044	4.89262	0.975324	24.5434
Prostatitis || id:finn-b-N14_PROSTATITIS	genus.Collinsella.id.815	Weighted median	9	0.249542	0.317108	0.431322	-0.371989	0.871073	1.28344	0.689362	2.38947
Prostatitis || id:finn-b-N14_PROSTATITIS	genus.Collinsella.id.815	Inverse variance weighted	9	0.192644	0.247309	0.436002	-0.292082	0.67737	1.21245	0.746708	1.96869
Prostatitis || id:finn-b-N14_PROSTATITIS	genus.Collinsella.id.815	Simple mode	9	0.296707	0.540927	0.598307	-0.763509	1.35692	1.34542	0.466028	3.88422
Prostatitis || id:finn-b-N14_PROSTATITIS	genus.Collinsella.id.815	Weighted mode	9	0.209332	0.534915	0.705765	-0.8391	1.25776	1.23285	0.432099	3.51755
Prostatitis || id:finn-b-N14_PROSTATITIS	genus.Coprobacter.id.949	MR Egger	10	0.373819	0.495094	0.471862	-0.596565	1.3442	1.45327	0.5507	3.83513
Prostatitis || id:finn-b-N14_PROSTATITIS	genus.Coprobacter.id.949	Weighted median	10	0.0335635	0.173267	0.846403	-0.306039	0.373166	1.03413	0.736358	1.45233
Prostatitis || id:finn-b-N14_PROSTATITIS	genus.Coprobacter.id.949	Inverse variance weighted	10	-0.0525028	0.132482	0.691882	-0.312167	0.207161	0.948852	0.73186	1.23018
Prostatitis || id:finn-b-N14_PROSTATITIS	genus.Coprobacter.id.949	Simple mode	10	0.213826	0.317105	0.51706	-0.4077	0.835352	1.23841	0.665178	2.30563
Prostatitis || id:finn-b-N14_PROSTATITIS	genus.Coprobacter.id.949	Weighted mode	10	0.203493	0.305759	0.522399	-0.395796	0.802781	1.22568	0.673144	2.23174
Prostatitis || id:finn-b-N14_PROSTATITIS	genus.Coprococcus1.id.11301	MR Egger	11	0.550469	0.553608	0.346043	-0.534604	1.63554	1.73407	0.585902	5.13224
Prostatitis || id:finn-b-N14_PROSTATITIS	genus.Coprococcus1.id.11301	Weighted median	11	0.129719	0.278638	0.641539	-0.416411	0.67585	1.13851	0.659409	1.9657
Prostatitis || id:finn-b-N14_PROSTATITIS	genus.Coprococcus1.id.11301	Inverse variance weighted	11	0.195135	0.21831	0.371404	-0.232752	0.623023	1.21548	0.79235	1.86456
Prostatitis || id:finn-b-N14_PROSTATITIS	genus.Coprococcus1.id.11301	Simple mode	11	0.621361	0.553032	0.287452	-0.462583	1.7053	1.86146	0.629655	5.50306
Prostatitis || id:finn-b-N14_PROSTATITIS	genus.Coprococcus1.id.11301	Weighted mode	11	0.720181	0.55388	0.222684	-0.365424	1.80579	2.05481	0.693902	6.08475
Prostatitis || id:finn-b-N14_PROSTATITIS	genus.Coprococcus2.id.11302	MR Egger	8	0.708209	1.55955	0.665713	-2.34851	3.76492	2.03035	0.0955118	43.1604
Prostatitis || id:finn-b-N14_PROSTATITIS	genus.Coprococcus2.id.11302	Weighted median	8	0.0865153	0.254399	0.733799	-0.412107	0.585138	1.09037	0.662253	1.79524
Prostatitis || id:finn-b-N14_PROSTATITIS	genus.Coprococcus2.id.11302	Inverse variance weighted	8	0.21047	0.197956	0.287682	-0.177523	0.598463	1.23426	0.837342	1.81932
Prostatitis || id:finn-b-N14_PROSTATITIS	genus.Coprococcus2.id.11302	Simple mode	8	0.0270654	0.388827	0.946453	-0.735035	0.789166	1.02743	0.479489	2.20156
Prostatitis || id:finn-b-N14_PROSTATITIS	genus.Coprococcus2.id.11302	Weighted mode	8	-0.00349942	0.417438	0.993545	-0.821677	0.814678	0.996507	0.439694	2.25845
Prostatitis || id:finn-b-N14_PROSTATITIS	genus.Coprococcus3.id.11303	MR Egger	9	0.864215	1.23887	0.50794	-1.56398	3.29241	2.37314	0.209302	26.9076
Prostatitis || id:finn-b-N14_PROSTATITIS	genus.Coprococcus3.id.11303	Weighted median	9	-0.316232	0.294132	0.282315	-0.892731	0.260268	0.728891	0.409536	1.29728
Prostatitis || id:finn-b-N14_PROSTATITIS	genus.Coprococcus3.id.11303	Inverse variance weighted	9	-0.276456	0.224013	0.217162	-0.715522	0.162609	0.758467	0.488937	1.17658
Prostatitis || id:finn-b-N14_PROSTATITIS	genus.Coprococcus3.id.11303	Simple mode	9	-0.597742	0.455656	0.22597	-1.49083	0.295343	0.550052	0.225186	1.34359
Prostatitis || id:finn-b-N14_PROSTATITIS	genus.Coprococcus3.id.11303	Weighted mode	9	-0.470583	0.482679	0.358144	-1.41663	0.475468	0.624638	0.242529	1.60877
Prostatitis || id:finn-b-N14_PROSTATITIS	genus.DefluviitaleaceaeUCG011.id.11287	MR Egger	9	1.10981	0.620927	0.117031	-0.107205	2.32683	3.03379	0.898341	10.2454
Prostatitis || id:finn-b-N14_PROSTATITIS	genus.DefluviitaleaceaeUCG011.id.11287	Weighted median	9	0.0850673	0.221526	0.700974	-0.349123	0.519258	1.08879	0.705306	1.68078
Prostatitis || id:finn-b-N14_PROSTATITIS	genus.DefluviitaleaceaeUCG011.id.11287	Inverse variance weighted	9	0.282959	0.181392	0.118777	-0.0725699	0.638488	1.32705	0.930001	1.89362
Prostatitis || id:finn-b-N14_PROSTATITIS	genus.DefluviitaleaceaeUCG011.id.11287	Simple mode	9	0.00546527	0.317688	0.986696	-0.617203	0.628133	1.00548	0.539451	1.87411
Prostatitis || id:finn-b-N14_PROSTATITIS	genus.DefluviitaleaceaeUCG011.id.11287	Weighted mode	9	0.00546527	0.307735	0.986266	-0.597695	0.608626	1.00548	0.550078	1.8379
Prostatitis || id:finn-b-N14_PROSTATITIS	genus.Desulfovibrio.id.3173	MR Egger	10	-0.643198	0.501403	0.235479	-1.62595	0.339553	0.525609	0.196725	1.40432
Prostatitis || id:finn-b-N14_PROSTATITIS	genus.Desulfovibrio.id.3173	Weighted median	10	-0.0594803	0.20813	0.775043	-0.467415	0.348454	0.942254	0.62662	1.41688
Prostatitis || id:finn-b-N14_PROSTATITIS	genus.Desulfovibrio.id.3173	Inverse variance weighted	10	-0.127439	0.172146	0.459121	-0.464845	0.209968	0.880347	0.628232	1.23364
Prostatitis || id:finn-b-N14_PROSTATITIS	genus.Desulfovibrio.id.3173	Simple mode	10	0.0470768	0.326888	0.888662	-0.593624	0.687778	1.0482	0.552322	1.98929
Prostatitis || id:finn-b-N14_PROSTATITIS	genus.Desulfovibrio.id.3173	Weighted mode	10	-0.118134	0.303602	0.706242	-0.713194	0.476926	0.888577	0.490076	1.61111
Prostatitis || id:finn-b-N14_PROSTATITIS	genus.Dialister.id.2183	MR Egger	11	0.321997	0.694462	0.653897	-1.03915	1.68314	1.37988	0.353756	5.38244
Prostatitis || id:finn-b-N14_PROSTATITIS	genus.Dialister.id.2183	Weighted median	11	0.0954063	0.237029	0.687309	-0.36917	0.559982	1.10011	0.691308	1.75064
Prostatitis || id:finn-b-N14_PROSTATITIS	genus.Dialister.id.2183	Inverse variance weighted	11	-0.0521837	0.169334	0.757952	-0.384077	0.27971	0.949155	0.681079	1.32275
Prostatitis || id:finn-b-N14_PROSTATITIS	genus.Dialister.id.2183	Simple mode	11	0.0545298	0.391864	0.89209	-0.713523	0.822583	1.05604	0.489915	2.27637
Prostatitis || id:finn-b-N14_PROSTATITIS	genus.Dialister.id.2183	Weighted mode	11	0.07557	0.377157	0.845209	-0.663658	0.814798	1.0785	0.514964	2.25872
Prostatitis || id:finn-b-N14_PROSTATITIS	genus.Dorea.id.1997	MR Egger	10	0.0877422	0.602646	0.887843	-1.09344	1.26893	1.09171	0.33506	3.55704
Prostatitis || id:finn-b-N14_PROSTATITIS	genus.Dorea.id.1997	Weighted median	10	0.0699466	0.266454	0.792929	-0.452304	0.592197	1.07245	0.636161	1.80796
Prostatitis || id:finn-b-N14_PROSTATITIS	genus.Dorea.id.1997	Inverse variance weighted	10	-0.0729949	0.216584	0.736096	-0.4975	0.35151	0.929606	0.608049	1.42121
Prostatitis || id:finn-b-N14_PROSTATITIS	genus.Dorea.id.1997	Simple mode	10	0.037214	0.410196	0.9297	-0.766771	0.841199	1.03792	0.464511	2.31914
Prostatitis || id:finn-b-N14_PROSTATITIS	genus.Dorea.id.1997	Weighted mode	10	0.0899561	0.371053	0.813878	-0.637309	0.817221	1.09413	0.528713	2.2642
Prostatitis || id:finn-b-N14_PROSTATITIS	genus.Eggerthella.id.819	MR Egger	10	-0.198536	0.554554	0.729598	-1.28546	0.888389	0.81993	0.276523	2.43121
Prostatitis || id:finn-b-N14_PROSTATITIS	genus.Eggerthella.id.819	Weighted median	10	0.210034	0.158865	0.186137	-0.101341	0.521409	1.23372	0.903625	1.6844
Prostatitis || id:finn-b-N14_PROSTATITIS	genus.Eggerthella.id.819	Inverse variance weighted	10	0.163219	0.119938	0.173558	-0.07186	0.398298	1.17729	0.930661	1.48929
Prostatitis || id:finn-b-N14_PROSTATITIS	genus.Eggerthella.id.819	Simple mode	10	0.342253	0.284603	0.259827	-0.215569	0.900075	1.40812	0.806083	2.45979
Prostatitis || id:finn-b-N14_PROSTATITIS	genus.Eggerthella.id.819	Weighted mode	10	0.30335	0.265548	0.282787	-0.217125	0.823824	1.35439	0.804829	2.2792
Prostatitis || id:finn-b-N14_PROSTATITIS	genus.Eisenbergiella.id.11304	MR Egger	11	-0.210261	1.06058	0.847254	-2.28899	1.86847	0.810372	0.101369	6.47838
Prostatitis || id:finn-b-N14_PROSTATITIS	genus.Eisenbergiella.id.11304	Weighted median	11	-0.15646	0.162849	0.33667	-0.475645	0.162725	0.855166	0.621484	1.17671
Prostatitis || id:finn-b-N14_PROSTATITIS	genus.Eisenbergiella.id.11304	Inverse variance weighted	11	-0.034843	0.136224	0.798123	-0.301842	0.232156	0.965757	0.739455	1.26132
Prostatitis || id:finn-b-N14_PROSTATITIS	genus.Eisenbergiella.id.11304	Simple mode	11	-0.209687	0.270547	0.456247	-0.73996	0.320586	0.810838	0.477133	1.37793
Prostatitis || id:finn-b-N14_PROSTATITIS	genus.Eisenbergiella.id.11304	Weighted mode	11	-0.192796	0.258238	0.472503	-0.698942	0.31335	0.82465	0.497111	1.368
Prostatitis || id:finn-b-N14_PROSTATITIS	genus.Enterorhabdus.id.820	MR Egger	6	0.0248342	0.486142	0.961708	-0.928004	0.977672	1.02515	0.395342	2.65826
Prostatitis || id:finn-b-N14_PROSTATITIS	genus.Enterorhabdus.id.820	Weighted median	6	-0.0277088	0.232463	0.90512	-0.483337	0.427919	0.972672	0.616722	1.53406
Prostatitis || id:finn-b-N14_PROSTATITIS	genus.Enterorhabdus.id.820	Inverse variance weighted	6	0.00308743	0.18415	0.986623	-0.357846	0.364021	1.00309	0.69918	1.4391
Prostatitis || id:finn-b-N14_PROSTATITIS	genus.Enterorhabdus.id.820	Simple mode	6	-0.147425	0.330464	0.67417	-0.795134	0.500284	0.862927	0.451521	1.64919
Prostatitis || id:finn-b-N14_PROSTATITIS	genus.Enterorhabdus.id.820	Weighted mode	6	-0.0639549	0.295755	0.837344	-0.643634	0.515724	0.938047	0.52538	1.67485
Prostatitis || id:finn-b-N14_PROSTATITIS	genus.Erysipelatoclostridium.id.11381	MR Egger	15	-0.0131979	0.528164	0.980444	-1.0484	1.022	0.986889	0.350499	2.77875
Prostatitis || id:finn-b-N14_PROSTATITIS	genus.Erysipelatoclostridium.id.11381	Weighted median	15	-0.281798	0.184825	0.12734	-0.644054	0.0804589	0.754426	0.525159	1.08378
Prostatitis || id:finn-b-N14_PROSTATITIS	genus.Erysipelatoclostridium.id.11381	Inverse variance weighted	15	-0.337388	0.132112	0.0106552	-0.596327	-0.0784489	0.713632	0.550831	0.924549
Prostatitis || id:finn-b-N14_PROSTATITIS	genus.Erysipelatoclostridium.id.11381	Simple mode	15	-0.264705	0.321867	0.424633	-0.895563	0.366154	0.767433	0.408378	1.44218
Prostatitis || id:finn-b-N14_PROSTATITIS	genus.Erysipelatoclostridium.id.11381	Weighted mode	15	-0.271073	0.309772	0.396299	-0.878227	0.33608	0.762561	0.415519	1.39945
Prostatitis || id:finn-b-N14_PROSTATITIS	genus.ErysipelotrichaceaeUCG003.id.11384	MR Egger	16	-0.086315	0.399544	0.832077	-0.869422	0.696792	0.917305	0.419194	2.0073
Prostatitis || id:finn-b-N14_PROSTATITIS	genus.ErysipelotrichaceaeUCG003.id.11384	Weighted median	16	-0.0308569	0.20264	0.878971	-0.428032	0.366318	0.969614	0.65179	1.44241
Prostatitis || id:finn-b-N14_PROSTATITIS	genus.ErysipelotrichaceaeUCG003.id.11384	Inverse variance weighted	16	-0.0163628	0.146255	0.91092	-0.303023	0.270298	0.98377	0.738582	1.31035
Prostatitis || id:finn-b-N14_PROSTATITIS	genus.ErysipelotrichaceaeUCG003.id.11384	Simple mode	16	-0.0617229	0.348526	0.861802	-0.744835	0.621389	0.940143	0.474813	1.86151
Prostatitis || id:finn-b-N14_PROSTATITIS	genus.ErysipelotrichaceaeUCG003.id.11384	Weighted mode	16	-0.0681224	0.321841	0.835218	-0.698931	0.562686	0.934146	0.497116	1.75538
Prostatitis || id:finn-b-N14_PROSTATITIS	genus.Escherichia.Shigella.id.3504	MR Egger	10	-0.804176	0.806395	0.347848	-2.38471	0.776358	0.447457	0.0921157	2.17354
Prostatitis || id:finn-b-N14_PROSTATITIS	genus.Escherichia.Shigella.id.3504	Weighted median	10	-0.252616	0.269868	0.349236	-0.781557	0.276326	0.776766	0.457693	1.31828
Prostatitis || id:finn-b-N14_PROSTATITIS	genus.Escherichia.Shigella.id.3504	Inverse variance weighted	10	0.0925596	0.264946	0.726824	-0.426734	0.611853	1.09698	0.652637	1.84385
Prostatitis || id:finn-b-N14_PROSTATITIS	genus.Escherichia.Shigella.id.3504	Simple mode	10	-0.414776	0.416939	0.34582	-1.23198	0.402424	0.660488	0.291715	1.49545
Prostatitis || id:finn-b-N14_PROSTATITIS	genus.Escherichia.Shigella.id.3504	Weighted mode	10	-0.414776	0.397391	0.323825	-1.19366	0.36411	0.660488	0.303109	1.43923
Prostatitis || id:finn-b-N14_PROSTATITIS	genus.Faecalibacterium.id.2057	MR Egger	10	0.948356	0.355098	0.0283321	0.252364	1.64435	2.58146	1.28706	5.17764
Prostatitis || id:finn-b-N14_PROSTATITIS	genus.Faecalibacterium.id.2057	Weighted median	10	0.434463	0.250637	0.0830177	-0.0567846	0.925711	1.54413	0.944798	2.52366
Prostatitis || id:finn-b-N14_PROSTATITIS	genus.Faecalibacterium.id.2057	Inverse variance weighted	10	0.464296	0.196907	0.0183762	0.078359	0.850233	1.59089	1.08151	2.34019
Prostatitis || id:finn-b-N14_PROSTATITIS	genus.Faecalibacterium.id.2057	Simple mode	10	0.496634	0.387615	0.23213	-0.263092	1.25636	1.64318	0.768671	3.51261
Prostatitis || id:finn-b-N14_PROSTATITIS	genus.Faecalibacterium.id.2057	Weighted mode	10	0.496634	0.335256	0.17265	-0.160467	1.15374	1.64318	0.851746	3.17001
Prostatitis || id:finn-b-N14_PROSTATITIS	genus.FamilyXIIIAD3011group.id.11293	MR Egger	13	-0.0267718	0.801373	0.973948	-1.59746	1.54392	0.973583	0.202409	4.68291
Prostatitis || id:finn-b-N14_PROSTATITIS	genus.FamilyXIIIAD3011group.id.11293	Weighted median	13	-0.0739946	0.226707	0.744131	-0.518341	0.370352	0.928677	0.595508	1.44824
Prostatitis || id:finn-b-N14_PROSTATITIS	genus.FamilyXIIIAD3011group.id.11293	Inverse variance weighted	13	0.0831664	0.169644	0.623964	-0.249336	0.415669	1.08672	0.779318	1.51538
Prostatitis || id:finn-b-N14_PROSTATITIS	genus.FamilyXIIIAD3011group.id.11293	Simple mode	13	-0.253404	0.354454	0.488339	-0.948134	0.441326	0.776154	0.387463	1.55477
Prostatitis || id:finn-b-N14_PROSTATITIS	genus.FamilyXIIIAD3011group.id.11293	Weighted mode	13	-0.246682	0.346483	0.4901	-0.925788	0.432424	0.781389	0.396219	1.54099
Prostatitis || id:finn-b-N14_PROSTATITIS	genus.FamilyXIIIUCG001.id.11294	MR Egger	8	1.09761	0.612338	0.123228	-0.102574	2.29779	2.99699	0.902511	9.95217
Prostatitis || id:finn-b-N14_PROSTATITIS	genus.FamilyXIIIUCG001.id.11294	Weighted median	8	-0.277962	0.277646	0.31676	-0.822147	0.266224	0.757326	0.439487	1.30503
Prostatitis || id:finn-b-N14_PROSTATITIS	genus.FamilyXIIIUCG001.id.11294	Inverse variance weighted	8	-0.129302	0.244138	0.596371	-0.607813	0.349209	0.878709	0.54454	1.41795
Prostatitis || id:finn-b-N14_PROSTATITIS	genus.FamilyXIIIUCG001.id.11294	Simple mode	8	-0.459235	0.408295	0.297774	-1.25949	0.341024	0.631767	0.283798	1.40639
Prostatitis || id:finn-b-N14_PROSTATITIS	genus.FamilyXIIIUCG001.id.11294	Weighted mode	8	-0.467092	0.399226	0.280291	-1.24957	0.31539	0.626822	0.286627	1.37079
Prostatitis || id:finn-b-N14_PROSTATITIS	genus.Flavonifractor.id.2059	MR Egger	5	-0.845356	1.34661	0.574692	-3.48471	1.794	0.429404	0.0306627	6.01344
Prostatitis || id:finn-b-N14_PROSTATITIS	genus.Flavonifractor.id.2059	Weighted median	5	-0.143521	0.320869	0.654666	-0.772423	0.485381	0.866303	0.461892	1.62479
Prostatitis || id:finn-b-N14_PROSTATITIS	genus.Flavonifractor.id.2059	Inverse variance weighted	5	-0.257377	0.301196	0.392819	-0.84772	0.332967	0.773077	0.428391	1.3951
Prostatitis || id:finn-b-N14_PROSTATITIS	genus.Flavonifractor.id.2059	Simple mode	5	-0.150249	0.459293	0.759972	-1.05046	0.749965	0.860494	0.349776	2.11693
Prostatitis || id:finn-b-N14_PROSTATITIS	genus.Flavonifractor.id.2059	Weighted mode	5	-0.116682	0.402008	0.786051	-0.904617	0.671253	0.889868	0.404697	1.95669
Prostatitis || id:finn-b-N14_PROSTATITIS	genus.Fusicatenibacter.id.11305	MR Egger	18	0.759595	0.600392	0.223928	-0.417173	1.93636	2.13741	0.658907	6.93348
Prostatitis || id:finn-b-N14_PROSTATITIS	genus.Fusicatenibacter.id.11305	Weighted median	18	0.00251015	0.223956	0.991057	-0.436443	0.441463	1.00251	0.646331	1.55498
Prostatitis || id:finn-b-N14_PROSTATITIS	genus.Fusicatenibacter.id.11305	Inverse variance weighted	18	-0.0746661	0.160069	0.640884	-0.388401	0.239068	0.928053	0.678141	1.27007
Prostatitis || id:finn-b-N14_PROSTATITIS	genus.Fusicatenibacter.id.11305	Simple mode	18	0.0950434	0.37692	0.803942	-0.643719	0.833806	1.09971	0.525335	2.30206
Prostatitis || id:finn-b-N14_PROSTATITIS	genus.Fusicatenibacter.id.11305	Weighted mode	18	0.141372	0.39412	0.724233	-0.631102	0.913847	1.15185	0.532005	2.4939
Prostatitis || id:finn-b-N14_PROSTATITIS	genus.Gordonibacter.id.821	MR Egger	10	-0.0301047	0.511921	0.954548	-1.03347	0.973261	0.970344	0.35577	2.64656
Prostatitis || id:finn-b-N14_PROSTATITIS	genus.Gordonibacter.id.821	Weighted median	10	-0.0656331	0.149865	0.661425	-0.359369	0.228103	0.936474	0.698116	1.25621
Prostatitis || id:finn-b-N14_PROSTATITIS	genus.Gordonibacter.id.821	Inverse variance weighted	10	-0.141868	0.120417	0.238741	-0.377886	0.0941495	0.867736	0.685309	1.09872
Prostatitis || id:finn-b-N14_PROSTATITIS	genus.Gordonibacter.id.821	Simple mode	10	0.0724363	0.254726	0.782561	-0.426826	0.571699	1.07512	0.652577	1.77127
Prostatitis || id:finn-b-N14_PROSTATITIS	genus.Gordonibacter.id.821	Weighted mode	10	0.0724363	0.238803	0.768533	-0.395618	0.54049	1.07512	0.673264	1.71685
Prostatitis || id:finn-b-N14_PROSTATITIS	genus.Haemophilus.id.3698	MR Egger	9	0.303088	0.314343	0.367067	-0.313024	0.9192	1.35403	0.731233	2.50728
Prostatitis || id:finn-b-N14_PROSTATITIS	genus.Haemophilus.id.3698	Weighted median	9	0.0887292	0.190991	0.642238	-0.285614	0.463072	1.09278	0.751553	1.58895
Prostatitis || id:finn-b-N14_PROSTATITIS	genus.Haemophilus.id.3698	Inverse variance weighted	9	0.133163	0.140313	0.342602	-0.141852	0.408177	1.14244	0.86775	1.50407
Prostatitis || id:finn-b-N14_PROSTATITIS	genus.Haemophilus.id.3698	Simple mode	9	0.120211	0.288862	0.688237	-0.445959	0.686381	1.12774	0.64021	1.98651
Prostatitis || id:finn-b-N14_PROSTATITIS	genus.Haemophilus.id.3698	Weighted mode	9	0.0550496	0.27665	0.847238	-0.487185	0.597284	1.05659	0.614353	1.81718
Prostatitis || id:finn-b-N14_PROSTATITIS	genus.Holdemanella.id.11393	MR Egger	11	0.236363	0.347415	0.513403	-0.444569	0.917296	1.26663	0.6411	2.50251
Prostatitis || id:finn-b-N14_PROSTATITIS	genus.Holdemanella.id.11393	Weighted median	11	0.0402808	0.157256	0.797836	-0.26794	0.348502	1.0411	0.764953	1.41694
Prostatitis || id:finn-b-N14_PROSTATITIS	genus.Holdemanella.id.11393	Inverse variance weighted	11	0.0288764	0.121293	0.811825	-0.208857	0.26661	1.0293	0.811511	1.30553
Prostatitis || id:finn-b-N14_PROSTATITIS	genus.Holdemanella.id.11393	Simple mode	11	-0.0543223	0.27993	0.850017	-0.602986	0.494341	0.947127	0.547175	1.63942
Prostatitis || id:finn-b-N14_PROSTATITIS	genus.Holdemanella.id.11393	Weighted mode	11	0.0266508	0.254713	0.918738	-0.472587	0.525889	1.02701	0.623388	1.69196
Prostatitis || id:finn-b-N14_PROSTATITIS	genus.Holdemania.id.2157	MR Egger	14	0.193788	0.420453	0.653111	-0.630301	1.01788	1.21384	0.532432	2.76731
Prostatitis || id:finn-b-N14_PROSTATITIS	genus.Holdemania.id.2157	Weighted median	14	0.316204	0.178263	0.0760944	-0.0331905	0.665599	1.37191	0.967354	1.94566
Prostatitis || id:finn-b-N14_PROSTATITIS	genus.Holdemania.id.2157	Inverse variance weighted	14	0.206805	0.137159	0.131612	-0.062027	0.475637	1.22974	0.939857	1.60904
Prostatitis || id:finn-b-N14_PROSTATITIS	genus.Holdemania.id.2157	Simple mode	14	0.469024	0.279324	0.116984	-0.0784503	1.0165	1.59843	0.924548	2.7635
Prostatitis || id:finn-b-N14_PROSTATITIS	genus.Holdemania.id.2157	Weighted mode	14	0.488702	0.297155	0.124003	-0.093722	1.07113	1.6302	0.910536	2.91866
Prostatitis || id:finn-b-N14_PROSTATITIS	genus.Howardella.id.2000	MR Egger	9	-0.486	0.390879	0.253763	-1.25212	0.280123	0.615082	0.285898	1.32329
Prostatitis || id:finn-b-N14_PROSTATITIS	genus.Howardella.id.2000	Weighted median	9	-0.198315	0.128021	0.121361	-0.449236	0.0526057	0.820111	0.638115	1.05401
Prostatitis || id:finn-b-N14_PROSTATITIS	genus.Howardella.id.2000	Inverse variance weighted	9	-0.183697	0.0981346	0.0612222	-0.376041	0.00864691	0.832188	0.686574	1.00868
Prostatitis || id:finn-b-N14_PROSTATITIS	genus.Howardella.id.2000	Simple mode	9	-0.192559	0.187233	0.33383	-0.559536	0.174419	0.824846	0.571474	1.19055
Prostatitis || id:finn-b-N14_PROSTATITIS	genus.Howardella.id.2000	Weighted mode	9	-0.17215	0.183347	0.375247	-0.531511	0.187211	0.841853	0.587716	1.20588
Prostatitis || id:finn-b-N14_PROSTATITIS	genus.Hungatella.id.11306	MR Egger	5	-0.233823	0.956043	0.82256	-2.10767	1.64002	0.791502	0.121521	5.15528
Prostatitis || id:finn-b-N14_PROSTATITIS	genus.Hungatella.id.11306	Weighted median	5	-0.105775	0.197154	0.591606	-0.492196	0.280646	0.899627	0.611282	1.32399
Prostatitis || id:finn-b-N14_PROSTATITIS	genus.Hungatella.id.11306	Inverse variance weighted	5	-0.157663	0.149527	0.291694	-0.450737	0.13541	0.854137	0.637158	1.14501
Prostatitis || id:finn-b-N14_PROSTATITIS	genus.Hungatella.id.11306	Simple mode	5	-0.134429	0.284673	0.661378	-0.692388	0.42353	0.874215	0.50038	1.52734
Prostatitis || id:finn-b-N14_PROSTATITIS	genus.Hungatella.id.11306	Weighted mode	5	0.0250004	0.261362	0.928396	-0.487269	0.53727	1.02532	0.614302	1.71133
Prostatitis || id:finn-b-N14_PROSTATITIS	genus.Intestinibacter.id.11345	MR Egger	15	-0.585721	0.546108	0.302986	-1.65609	0.48465	0.556704	0.190883	1.62361
Prostatitis || id:finn-b-N14_PROSTATITIS	genus.Intestinibacter.id.11345	Weighted median	15	0.108393	0.202419	0.592312	-0.288348	0.505134	1.11449	0.749501	1.65721
Prostatitis || id:finn-b-N14_PROSTATITIS	genus.Intestinibacter.id.11345	Inverse variance weighted	15	0.0619765	0.170952	0.716951	-0.27309	0.397043	1.06394	0.761024	1.48742
Prostatitis || id:finn-b-N14_PROSTATITIS	genus.Intestinibacter.id.11345	Simple mode	15	0.0789755	0.357303	0.828258	-0.621338	0.779289	1.08218	0.537225	2.17992
Prostatitis || id:finn-b-N14_PROSTATITIS	genus.Intestinibacter.id.11345	Weighted mode	15	0.106392	0.30121	0.729189	-0.48398	0.696764	1.11226	0.616325	2.00725
Prostatitis || id:finn-b-N14_PROSTATITIS	genus.Intestinimonas.id.2062	MR Egger	16	-0.110446	0.383791	0.777734	-0.862676	0.641785	0.895435	0.422031	1.89987
Prostatitis || id:finn-b-N14_PROSTATITIS	genus.Intestinimonas.id.2062	Weighted median	16	-0.0169014	0.177784	0.924261	-0.365358	0.331555	0.983241	0.693948	1.39313
Prostatitis || id:finn-b-N14_PROSTATITIS	genus.Intestinimonas.id.2062	Inverse variance weighted	16	-0.0464074	0.135224	0.731456	-0.311446	0.218631	0.954653	0.732387	1.24437
Prostatitis || id:finn-b-N14_PROSTATITIS	genus.Intestinimonas.id.2062	Simple mode	16	-0.194192	0.294703	0.519922	-0.77181	0.383426	0.8235	0.462176	1.4673
Prostatitis || id:finn-b-N14_PROSTATITIS	genus.Intestinimonas.id.2062	Weighted mode	16	-0.140431	0.26718	0.606847	-0.664104	0.383242	0.868984	0.514735	1.46703
Prostatitis || id:finn-b-N14_PROSTATITIS	genus.Lachnoclostridium.id.11308	MR Egger	13	0.427724	0.62659	0.508966	-0.800393	1.65584	1.53376	0.449153	5.23748
Prostatitis || id:finn-b-N14_PROSTATITIS	genus.Lachnoclostridium.id.11308	Weighted median	13	-0.0140128	0.257297	0.956567	-0.518315	0.490289	0.986085	0.595523	1.63279
Prostatitis || id:finn-b-N14_PROSTATITIS	genus.Lachnoclostridium.id.11308	Inverse variance weighted	13	-0.0376754	0.183937	0.837707	-0.398192	0.322841	0.963025	0.671533	1.38105
Prostatitis || id:finn-b-N14_PROSTATITIS	genus.Lachnoclostridium.id.11308	Simple mode	13	-0.064061	0.416981	0.880454	-0.881344	0.753222	0.937948	0.414226	2.12383
Prostatitis || id:finn-b-N14_PROSTATITIS	genus.Lachnoclostridium.id.11308	Weighted mode	13	-0.0893412	0.365765	0.811157	-0.806241	0.627559	0.914533	0.446533	1.87303
Prostatitis || id:finn-b-N14_PROSTATITIS	genus.Lachnospira.id.2004	MR Egger	6	2.31307	1.96605	0.304627	-1.54039	6.16652	10.1054	0.214298	476.525
Prostatitis || id:finn-b-N14_PROSTATITIS	genus.Lachnospira.id.2004	Weighted median	6	0.426613	0.374713	0.25491	-0.307826	1.16105	1.53206	0.735043	3.19329
Prostatitis || id:finn-b-N14_PROSTATITIS	genus.Lachnospira.id.2004	Inverse variance weighted	6	0.305195	0.334801	0.361995	-0.351016	0.961405	1.35689	0.703973	2.61537
Prostatitis || id:finn-b-N14_PROSTATITIS	genus.Lachnospira.id.2004	Simple mode	6	0.455694	0.515731	0.417373	-0.555139	1.46653	1.57727	0.573992	4.33416
Prostatitis || id:finn-b-N14_PROSTATITIS	genus.Lachnospira.id.2004	Weighted mode	6	0.431727	0.530124	0.45245	-0.607317	1.47077	1.53991	0.544811	4.35259
Prostatitis || id:finn-b-N14_PROSTATITIS	genus.LachnospiraceaeFCS020group.id.11314	MR Egger	12	-0.0820926	0.432481	0.85325	-0.929755	0.76557	0.921187	0.39465	2.15022
Prostatitis || id:finn-b-N14_PROSTATITIS	genus.LachnospiraceaeFCS020group.id.11314	Weighted median	12	-0.156194	0.218658	0.475024	-0.584764	0.272376	0.855393	0.557237	1.31308
Prostatitis || id:finn-b-N14_PROSTATITIS	genus.LachnospiraceaeFCS020group.id.11314	Inverse variance weighted	12	-0.191247	0.163627	0.242482	-0.511955	0.129461	0.825928	0.599322	1.13821
Prostatitis || id:finn-b-N14_PROSTATITIS	genus.LachnospiraceaeFCS020group.id.11314	Simple mode	12	-0.119114	0.371623	0.754579	-0.847495	0.609268	0.887707	0.428487	1.83908
Prostatitis || id:finn-b-N14_PROSTATITIS	genus.LachnospiraceaeFCS020group.id.11314	Weighted mode	12	-0.106839	0.33562	0.756195	-0.764653	0.550976	0.898671	0.465495	1.73494
Prostatitis || id:finn-b-N14_PROSTATITIS	genus.LachnospiraceaeNC2004group.id.11316	MR Egger	9	0.464776	0.547099	0.423686	-0.607538	1.53709	1.59166	0.54469	4.65104
Prostatitis || id:finn-b-N14_PROSTATITIS	genus.LachnospiraceaeNC2004group.id.11316	Weighted median	9	-0.108129	0.183477	0.555639	-0.467744	0.251486	0.897512	0.626414	1.28594
Prostatitis || id:finn-b-N14_PROSTATITIS	genus.LachnospiraceaeNC2004group.id.11316	Inverse variance weighted	9	-0.0554709	0.134716	0.680515	-0.319515	0.208573	0.94604	0.726501	1.23192
Prostatitis || id:finn-b-N14_PROSTATITIS	genus.LachnospiraceaeNC2004group.id.11316	Simple mode	9	-0.139575	0.280141	0.631728	-0.68865	0.409501	0.869728	0.502253	1.50607
Prostatitis || id:finn-b-N14_PROSTATITIS	genus.LachnospiraceaeNC2004group.id.11316	Weighted mode	9	-0.139575	0.286618	0.63934	-0.701346	0.422196	0.869728	0.495918	1.52531
Prostatitis || id:finn-b-N14_PROSTATITIS	genus.LachnospiraceaeND3007group.id.11317	MR Egger	3	-1.07828	6.42228	0.894101	-13.666	11.5094	0.340179	1.16132e-06	99647
Prostatitis || id:finn-b-N14_PROSTATITIS	genus.LachnospiraceaeND3007group.id.11317	Weighted median	3	-0.129438	0.446266	0.77178	-1.00412	0.745242	0.878589	0.366367	2.10695
Prostatitis || id:finn-b-N14_PROSTATITIS	genus.LachnospiraceaeND3007group.id.11317	Inverse variance weighted	3	-0.0753864	0.381866	0.843502	-0.823844	0.673072	0.927385	0.438742	1.96025
Prostatitis || id:finn-b-N14_PROSTATITIS	genus.LachnospiraceaeND3007group.id.11317	Simple mode	3	-0.147541	0.507538	0.798654	-1.14232	0.847234	0.862827	0.319079	2.33318
Prostatitis || id:finn-b-N14_PROSTATITIS	genus.LachnospiraceaeND3007group.id.11317	Weighted mode	3	-0.147078	0.506086	0.798708	-1.13901	0.844851	0.863226	0.320137	2.32763
Prostatitis || id:finn-b-N14_PROSTATITIS	genus.LachnospiraceaeNK4A136group.id.11319	MR Egger	15	0.4624	0.288847	0.133421	-0.103741	1.02854	1.58788	0.901459	2.79698
Prostatitis || id:finn-b-N14_PROSTATITIS	genus.LachnospiraceaeNK4A136group.id.11319	Weighted median	15	0.138936	0.201882	0.491324	-0.256752	0.534624	1.14905	0.77356	1.70681
Prostatitis || id:finn-b-N14_PROSTATITIS	genus.LachnospiraceaeNK4A136group.id.11319	Inverse variance weighted	15	0.16508	0.144812	0.254304	-0.118752	0.448912	1.17949	0.888028	1.56661
Prostatitis || id:finn-b-N14_PROSTATITIS	genus.LachnospiraceaeNK4A136group.id.11319	Simple mode	15	0.131193	0.350346	0.713668	-0.555485	0.817871	1.14019	0.573794	2.26567
Prostatitis || id:finn-b-N14_PROSTATITIS	genus.LachnospiraceaeNK4A136group.id.11319	Weighted mode	15	0.278403	0.261505	0.305067	-0.234147	0.790953	1.32102	0.791246	2.2055
Prostatitis || id:finn-b-N14_PROSTATITIS	genus.LachnospiraceaeUCG001.id.11321	MR Egger	12	-0.187332	0.585516	0.755596	-1.33494	0.96028	0.829168	0.263173	2.61243
Prostatitis || id:finn-b-N14_PROSTATITIS	genus.LachnospiraceaeUCG001.id.11321	Weighted median	12	-0.109147	0.189471	0.564575	-0.480511	0.262217	0.896599	0.618468	1.29981
Prostatitis || id:finn-b-N14_PROSTATITIS	genus.LachnospiraceaeUCG001.id.11321	Inverse variance weighted	12	-0.113654	0.141343	0.421337	-0.390686	0.163378	0.892566	0.676592	1.17748
Prostatitis || id:finn-b-N14_PROSTATITIS	genus.LachnospiraceaeUCG001.id.11321	Simple mode	12	-0.0576924	0.297131	0.849586	-0.64007	0.524685	0.94394	0.527256	1.68993
Prostatitis || id:finn-b-N14_PROSTATITIS	genus.LachnospiraceaeUCG001.id.11321	Weighted mode	12	-0.0717967	0.313831	0.823241	-0.686906	0.543312	0.93072	0.503131	1.7217
Prostatitis || id:finn-b-N14_PROSTATITIS	genus.LachnospiraceaeUCG004.id.11324	MR Egger	12	-0.0986906	0.759929	0.899246	-1.58815	1.39077	0.906023	0.204303	4.01795
Prostatitis || id:finn-b-N14_PROSTATITIS	genus.LachnospiraceaeUCG004.id.11324	Weighted median	12	0.63834	0.241569	0.00823015	0.164866	1.11181	1.89334	1.17923	3.03987
Prostatitis || id:finn-b-N14_PROSTATITIS	genus.LachnospiraceaeUCG004.id.11324	Inverse variance weighted	12	0.49404	0.182303	0.00672853	0.136726	0.851354	1.63892	1.14651	2.34282
Prostatitis || id:finn-b-N14_PROSTATITIS	genus.LachnospiraceaeUCG004.id.11324	Simple mode	12	0.79496	0.380639	0.0607995	0.0489073	1.54101	2.21435	1.05012	4.66932
Prostatitis || id:finn-b-N14_PROSTATITIS	genus.LachnospiraceaeUCG004.id.11324	Weighted mode	12	0.78984	0.394831	0.0707489	0.0159724	1.56371	2.20304	1.0161	4.7765
Prostatitis || id:finn-b-N14_PROSTATITIS	genus.LachnospiraceaeUCG008.id.11328	MR Egger	10	0.501751	0.865927	0.578241	-1.19547	2.19897	1.65161	0.302563	9.01571
Prostatitis || id:finn-b-N14_PROSTATITIS	genus.LachnospiraceaeUCG008.id.11328	Weighted median	10	-0.0504172	0.179916	0.779304	-0.403053	0.302218	0.950833	0.668277	1.35286
Prostatitis || id:finn-b-N14_PROSTATITIS	genus.LachnospiraceaeUCG008.id.11328	Inverse variance weighted	10	0.0108101	0.163246	0.947203	-0.309151	0.330771	1.01087	0.73407	1.39204
Prostatitis || id:finn-b-N14_PROSTATITIS	genus.LachnospiraceaeUCG008.id.11328	Simple mode	10	-0.0234572	0.289456	0.937184	-0.590791	0.543877	0.976816	0.553889	1.72267
Prostatitis || id:finn-b-N14_PROSTATITIS	genus.LachnospiraceaeUCG008.id.11328	Weighted mode	10	-0.0418982	0.299773	0.891922	-0.629454	0.545657	0.958967	0.532883	1.72574
Prostatitis || id:finn-b-N14_PROSTATITIS	genus.LachnospiraceaeUCG010.id.11330	MR Egger	10	-0.120608	0.575272	0.839179	-1.24814	1.00692	0.886382	0.287038	2.73717
Prostatitis || id:finn-b-N14_PROSTATITIS	genus.LachnospiraceaeUCG010.id.11330	Weighted median	10	0.23914	0.242412	0.323885	-0.235986	0.714267	1.27016	0.789791	2.04269
Prostatitis || id:finn-b-N14_PROSTATITIS	genus.LachnospiraceaeUCG010.id.11330	Inverse variance weighted	10	0.260392	0.189997	0.170529	-0.112002	0.632786	1.29744	0.894042	1.88285
Prostatitis || id:finn-b-N14_PROSTATITIS	genus.LachnospiraceaeUCG010.id.11330	Simple mode	10	0.13843	0.418819	0.748569	-0.682456	0.959315	1.14847	0.505374	2.60991
Prostatitis || id:finn-b-N14_PROSTATITIS	genus.LachnospiraceaeUCG010.id.11330	Weighted mode	10	0.132275	0.353958	0.717278	-0.561483	0.826032	1.14142	0.570363	2.28424
Prostatitis || id:finn-b-N14_PROSTATITIS	genus.Lactobacillus.id.1837	MR Egger	8	0.102089	0.416689	0.814621	-0.714622	0.9188	1.10748	0.489377	2.50628
Prostatitis || id:finn-b-N14_PROSTATITIS	genus.Lactobacillus.id.1837	Weighted median	8	0.0118079	0.182817	0.948502	-0.346514	0.370129	1.01188	0.707149	1.44792
Prostatitis || id:finn-b-N14_PROSTATITIS	genus.Lactobacillus.id.1837	Inverse variance weighted	8	0.122988	0.149908	0.411976	-0.170833	0.416809	1.13087	0.842963	1.51711
Prostatitis || id:finn-b-N14_PROSTATITIS	genus.Lactobacillus.id.1837	Simple mode	8	0.527453	0.363395	0.189948	-0.184801	1.23971	1.69461	0.831269	3.4546
Prostatitis || id:finn-b-N14_PROSTATITIS	genus.Lactobacillus.id.1837	Weighted mode	8	-0.230128	0.285207	0.44628	-0.789133	0.328878	0.794432	0.454238	1.38941
Prostatitis || id:finn-b-N14_PROSTATITIS	genus.Lactococcus.id.1851	MR Egger	9	0.66146	0.498355	0.226065	-0.315315	1.63824	1.93762	0.729559	5.14608
Prostatitis || id:finn-b-N14_PROSTATITIS	genus.Lactococcus.id.1851	Weighted median	9	0.0275156	0.146175	0.85069	-0.258987	0.314018	1.0279	0.771833	1.36891
Prostatitis || id:finn-b-N14_PROSTATITIS	genus.Lactococcus.id.1851	Inverse variance weighted	9	0.00668752	0.111217	0.952052	-0.211298	0.224673	1.00671	0.809533	1.25191
Prostatitis || id:finn-b-N14_PROSTATITIS	genus.Lactococcus.id.1851	Simple mode	9	0.0438848	0.223432	0.849185	-0.394042	0.481812	1.04486	0.674326	1.61901
Prostatitis || id:finn-b-N14_PROSTATITIS	genus.Lactococcus.id.1851	Weighted mode	9	0.0411464	0.198485	0.840953	-0.347884	0.430177	1.042	0.706181	1.53753
Prostatitis || id:finn-b-N14_PROSTATITIS	genus.Marvinbryantia.id.2005	MR Egger	10	1.59843	0.713955	0.0555257	0.199081	2.99778	4.94527	1.22028	20.041
Prostatitis || id:finn-b-N14_PROSTATITIS	genus.Marvinbryantia.id.2005	Weighted median	10	0.030464	0.258162	0.906065	-0.475533	0.536461	1.03093	0.621554	1.70994
Prostatitis || id:finn-b-N14_PROSTATITIS	genus.Marvinbryantia.id.2005	Inverse variance weighted	10	0.0815238	0.190081	0.668003	-0.291034	0.454082	1.08494	0.74749	1.57473
Prostatitis || id:finn-b-N14_PROSTATITIS	genus.Marvinbryantia.id.2005	Simple mode	10	-0.144274	0.418947	0.738475	-0.965412	0.676863	0.86565	0.380826	1.96769
Prostatitis || id:finn-b-N14_PROSTATITIS	genus.Marvinbryantia.id.2005	Weighted mode	10	-0.169418	0.443881	0.711558	-1.03943	0.700589	0.844156	0.353658	2.01494
Prostatitis || id:finn-b-N14_PROSTATITIS	genus.Methanobrevibacter.id.123	MR Egger	6	-0.000398056	0.506223	0.99941	-0.992595	0.991799	0.999602	0.370614	2.69608
Prostatitis || id:finn-b-N14_PROSTATITIS	genus.Methanobrevibacter.id.123	Weighted median	6	-0.129206	0.177828	0.467484	-0.477749	0.219337	0.878793	0.620178	1.24525
Prostatitis || id:finn-b-N14_PROSTATITIS	genus.Methanobrevibacter.id.123	Inverse variance weighted	6	-0.187495	0.135233	0.165608	-0.452553	0.0775623	0.829033	0.636002	1.08065
Prostatitis || id:finn-b-N14_PROSTATITIS	genus.Methanobrevibacter.id.123	Simple mode	6	-0.0875149	0.2182	0.70493	-0.515187	0.340157	0.916205	0.597389	1.40517
Prostatitis || id:finn-b-N14_PROSTATITIS	genus.Methanobrevibacter.id.123	Weighted mode	6	-0.105917	0.228959	0.663083	-0.554677	0.342842	0.899499	0.574258	1.40895
Prostatitis || id:finn-b-N14_PROSTATITIS	genus.Odoribacter.id.952	MR Egger	7	0.408668	0.893626	0.666629	-1.34284	2.16017	1.50481	0.261103	8.67265
Prostatitis || id:finn-b-N14_PROSTATITIS	genus.Odoribacter.id.952	Weighted median	7	0.719289	0.300962	0.0168499	0.129404	1.30917	2.05297	1.13815	3.70312
Prostatitis || id:finn-b-N14_PROSTATITIS	genus.Odoribacter.id.952	Inverse variance weighted	7	0.520628	0.261186	0.0462263	0.0087029	1.03255	1.68308	1.00874	2.80823
Prostatitis || id:finn-b-N14_PROSTATITIS	genus.Odoribacter.id.952	Simple mode	7	0.79898	0.495602	0.158058	-0.172401	1.77036	2.22327	0.841642	5.87297
Prostatitis || id:finn-b-N14_PROSTATITIS	genus.Odoribacter.id.952	Weighted mode	7	0.787511	0.443431	0.126081	-0.0816128	1.65663	2.19792	0.921629	5.24164
Prostatitis || id:finn-b-N14_PROSTATITIS	genus.Olsenella.id.822	MR Egger	10	0.179361	0.384601	0.653396	-0.574456	0.933178	1.19645	0.563011	2.54258
Prostatitis || id:finn-b-N14_PROSTATITIS	genus.Olsenella.id.822	Weighted median	10	-0.00667989	0.138708	0.96159	-0.278548	0.265188	0.993342	0.756882	1.30368
Prostatitis || id:finn-b-N14_PROSTATITIS	genus.Olsenella.id.822	Inverse variance weighted	10	0.0518304	0.113727	0.648574	-0.171074	0.274735	1.0532	0.842759	1.31618
Prostatitis || id:finn-b-N14_PROSTATITIS	genus.Olsenella.id.822	Simple mode	10	-0.131579	0.233685	0.587144	-0.589602	0.326443	0.87671	0.554548	1.38603
Prostatitis || id:finn-b-N14_PROSTATITIS	genus.Olsenella.id.822	Weighted mode	10	-0.0931157	0.245413	0.71317	-0.574126	0.387894	0.911088	0.563197	1.47387
Prostatitis || id:finn-b-N14_PROSTATITIS	genus.Oscillibacter.id.2063	MR Egger	13	0.0219273	0.574738	0.97025	-1.10456	1.14841	1.02217	0.331357	3.15319
Prostatitis || id:finn-b-N14_PROSTATITIS	genus.Oscillibacter.id.2063	Weighted median	13	0.0456389	0.186774	0.806957	-0.320437	0.411715	1.0467	0.725832	1.5094
Prostatitis || id:finn-b-N14_PROSTATITIS	genus.Oscillibacter.id.2063	Inverse variance weighted	13	-0.0399935	0.145279	0.783095	-0.32474	0.244753	0.960796	0.722715	1.27731
Prostatitis || id:finn-b-N14_PROSTATITIS	genus.Oscillibacter.id.2063	Simple mode	13	-0.545977	0.371955	0.16786	-1.27501	0.183054	0.579276	0.279429	1.20088
Prostatitis || id:finn-b-N14_PROSTATITIS	genus.Oscillibacter.id.2063	Weighted mode	13	0.320024	0.354301	0.384164	-0.374406	1.01446	1.37716	0.687697	2.75786
Prostatitis || id:finn-b-N14_PROSTATITIS	genus.Oscillospira.id.2064	MR Egger	8	-0.113043	0.751369	0.885341	-1.58573	1.35964	0.893113	0.204799	3.89479
Prostatitis || id:finn-b-N14_PROSTATITIS	genus.Oscillospira.id.2064	Weighted median	8	-0.38998	0.2299	0.0898284	-0.840584	0.0606238	0.67707	0.431458	1.0625
Prostatitis || id:finn-b-N14_PROSTATITIS	genus.Oscillospira.id.2064	Inverse variance weighted	8	-0.279276	0.178308	0.117289	-0.62876	0.0702081	0.756331	0.533253	1.07273
Prostatitis || id:finn-b-N14_PROSTATITIS	genus.Oscillospira.id.2064	Simple mode	8	-0.562754	0.381202	0.183385	-1.30991	0.184401	0.569638	0.269844	1.2025
Prostatitis || id:finn-b-N14_PROSTATITIS	genus.Oscillospira.id.2064	Weighted mode	8	-0.553507	0.373855	0.182275	-1.28626	0.179248	0.57493	0.276302	1.19632
Prostatitis || id:finn-b-N14_PROSTATITIS	genus.Oxalobacter.id.2978	MR Egger	11	-1.23321	0.469283	0.0274551	-2.153	-0.313412	0.291357	0.116135	0.730949
Prostatitis || id:finn-b-N14_PROSTATITIS	genus.Oxalobacter.id.2978	Weighted median	11	-0.0485527	0.132723	0.714499	-0.308689	0.211584	0.952607	0.734409	1.23563
Prostatitis || id:finn-b-N14_PROSTATITIS	genus.Oxalobacter.id.2978	Inverse variance weighted	11	-0.150337	0.0998834	0.132293	-0.346108	0.0454349	0.860418	0.707436	1.04648
Prostatitis || id:finn-b-N14_PROSTATITIS	genus.Oxalobacter.id.2978	Simple mode	11	0.00879839	0.211955	0.967706	-0.406634	0.424231	1.00884	0.665888	1.52841
Prostatitis || id:finn-b-N14_PROSTATITIS	genus.Oxalobacter.id.2978	Weighted mode	11	0.0282155	0.18558	0.882179	-0.335521	0.391952	1.02862	0.714966	1.47987
Prostatitis || id:finn-b-N14_PROSTATITIS	genus.Parabacteroides.id.954	MR Egger	5	2.04011	1.81133	0.341997	-1.51009	5.59032	7.69148	0.22089	267.82
Prostatitis || id:finn-b-N14_PROSTATITIS	genus.Parabacteroides.id.954	Weighted median	5	0.0909056	0.365328	0.80349	-0.625137	0.806948	1.09517	0.535188	2.24106
Prostatitis || id:finn-b-N14_PROSTATITIS	genus.Parabacteroides.id.954	Inverse variance weighted	5	0.105798	0.297213	0.721865	-0.476739	0.688335	1.1116	0.620805	1.9904
Prostatitis || id:finn-b-N14_PROSTATITIS	genus.Parabacteroides.id.954	Simple mode	5	-0.280081	0.568908	0.648295	-1.39514	0.834978	0.755722	0.247798	2.30476
Prostatitis || id:finn-b-N14_PROSTATITIS	genus.Parabacteroides.id.954	Weighted mode	5	0.535152	0.574869	0.404595	-0.59159	1.6619	1.70771	0.553446	5.26929
Prostatitis || id:finn-b-N14_PROSTATITIS	genus.Paraprevotella.id.962	MR Egger	13	0.718199	0.420388	0.115586	-0.10576	1.54216	2.05074	0.89964	4.67467
Prostatitis || id:finn-b-N14_PROSTATITIS	genus.Paraprevotella.id.962	Weighted median	13	0.186612	0.154955	0.228475	-0.1171	0.490324	1.20516	0.889496	1.63285
Prostatitis || id:finn-b-N14_PROSTATITIS	genus.Paraprevotella.id.962	Inverse variance weighted	13	0.247041	0.111281	0.0264213	0.0289291	0.465152	1.28023	1.02935	1.59226
Prostatitis || id:finn-b-N14_PROSTATITIS	genus.Paraprevotella.id.962	Simple mode	13	0.112297	0.292385	0.707643	-0.460777	0.685371	1.11885	0.630793	1.98451
Prostatitis || id:finn-b-N14_PROSTATITIS	genus.Paraprevotella.id.962	Weighted mode	13	0.0921951	0.276905	0.744918	-0.450538	0.634928	1.09658	0.637285	1.88689
Prostatitis || id:finn-b-N14_PROSTATITIS	genus.Parasutterella.id.2892	MR Egger	14	-0.338418	0.367024	0.374665	-1.05779	0.38095	0.712898	0.347224	1.46367
Prostatitis || id:finn-b-N14_PROSTATITIS	genus.Parasutterella.id.2892	Weighted median	14	-0.281973	0.183794	0.124986	-0.642209	0.0782639	0.754294	0.526129	1.08141
Prostatitis || id:finn-b-N14_PROSTATITIS	genus.Parasutterella.id.2892	Inverse variance weighted	14	-0.301431	0.132442	0.0228496	-0.561017	-0.0418437	0.739759	0.570628	0.95902
Prostatitis || id:finn-b-N14_PROSTATITIS	genus.Parasutterella.id.2892	Simple mode	14	-0.401298	0.289016	0.188319	-0.967769	0.165174	0.669451	0.37993	1.1796
Prostatitis || id:finn-b-N14_PROSTATITIS	genus.Parasutterella.id.2892	Weighted mode	14	-0.30426	0.25575	0.255447	-0.80553	0.19701	0.737669	0.446851	1.21776
Prostatitis || id:finn-b-N14_PROSTATITIS	genus.Peptococcus.id.2037	MR Egger	12	-0.334095	0.423789	0.448775	-1.16472	0.496531	0.715986	0.31201	1.64301
Prostatitis || id:finn-b-N14_PROSTATITIS	genus.Peptococcus.id.2037	Weighted median	12	-0.131712	0.150448	0.38132	-0.42659	0.163166	0.876593	0.652731	1.17723
Prostatitis || id:finn-b-N14_PROSTATITIS	genus.Peptococcus.id.2037	Inverse variance weighted	12	-0.137372	0.106435	0.19682	-0.345984	0.0712405	0.871646	0.707524	1.07384
Prostatitis || id:finn-b-N14_PROSTATITIS	genus.Peptococcus.id.2037	Simple mode	12	0.0925828	0.224972	0.688589	-0.348363	0.533529	1.097	0.705843	1.70494
Prostatitis || id:finn-b-N14_PROSTATITIS	genus.Peptococcus.id.2037	Weighted mode	12	0.0772223	0.217108	0.728803	-0.348309	0.502754	1.08028	0.705881	1.65327
Prostatitis || id:finn-b-N14_PROSTATITIS	genus.Phascolarctobacterium.id.2168	MR Egger	8	-0.27855	0.982245	0.786259	-2.20375	1.64665	0.75688	0.110388	5.18957
Prostatitis || id:finn-b-N14_PROSTATITIS	genus.Phascolarctobacterium.id.2168	Weighted median	8	0.399005	0.271058	0.141013	-0.132269	0.930279	1.49034	0.876106	2.53522
Prostatitis || id:finn-b-N14_PROSTATITIS	genus.Phascolarctobacterium.id.2168	Inverse variance weighted	8	0.423315	0.20415	0.0381211	0.0231813	0.823448	1.52701	1.02345	2.27834
Prostatitis || id:finn-b-N14_PROSTATITIS	genus.Phascolarctobacterium.id.2168	Simple mode	8	0.738639	0.466125	0.157067	-0.174966	1.65224	2.09308	0.839485	5.21868
Prostatitis || id:finn-b-N14_PROSTATITIS	genus.Phascolarctobacterium.id.2168	Weighted mode	8	0.759737	0.468242	0.14872	-0.158017	1.67749	2.13771	0.853835	5.35211
Prostatitis || id:finn-b-N14_PROSTATITIS	genus.Prevotella7.id.11182	MR Egger	11	-0.996911	0.545891	0.101102	-2.06686	0.0730345	0.369017	0.126583	1.07577
Prostatitis || id:finn-b-N14_PROSTATITIS	genus.Prevotella7.id.11182	Weighted median	11	0.14457	0.130412	0.26762	-0.111038	0.400177	1.15554	0.894905	1.49209
Prostatitis || id:finn-b-N14_PROSTATITIS	genus.Prevotella7.id.11182	Inverse variance weighted	11	0.0667677	0.103841	0.520235	-0.13676	0.270295	1.06905	0.87218	1.31035
Prostatitis || id:finn-b-N14_PROSTATITIS	genus.Prevotella7.id.11182	Simple mode	11	0.186321	0.222372	0.421672	-0.249528	0.62217	1.20481	0.779169	1.86297
Prostatitis || id:finn-b-N14_PROSTATITIS	genus.Prevotella7.id.11182	Weighted mode	11	0.186321	0.223321	0.423582	-0.251387	0.62403	1.20481	0.777721	1.86643
Prostatitis || id:finn-b-N14_PROSTATITIS	genus.Prevotella9.id.11183	MR Egger	15	0.130423	0.356619	0.720455	-0.56855	0.829397	1.13931	0.566346	2.29194
Prostatitis || id:finn-b-N14_PROSTATITIS	genus.Prevotella9.id.11183	Weighted median	15	-0.0444444	0.167749	0.791051	-0.373232	0.284343	0.956529	0.688506	1.32889
Prostatitis || id:finn-b-N14_PROSTATITIS	genus.Prevotella9.id.11183	Inverse variance weighted	15	0.0738433	0.122163	0.545535	-0.165597	0.313283	1.07664	0.847388	1.36791
Prostatitis || id:finn-b-N14_PROSTATITIS	genus.Prevotella9.id.11183	Simple mode	15	-0.254182	0.347353	0.476381	-0.934994	0.426629	0.77555	0.392588	1.53208
Prostatitis || id:finn-b-N14_PROSTATITIS	genus.Prevotella9.id.11183	Weighted mode	15	-0.286517	0.328543	0.397871	-0.930461	0.357426	0.750874	0.394372	1.42964
Prostatitis || id:finn-b-N14_PROSTATITIS	genus.RikenellaceaeRC9gutgroup.id.11191	MR Egger	11	-0.676683	0.586265	0.278134	-1.82576	0.472396	0.5083	0.161095	1.60383
Prostatitis || id:finn-b-N14_PROSTATITIS	genus.RikenellaceaeRC9gutgroup.id.11191	Weighted median	11	0.0566391	0.119297	0.634948	-0.177183	0.290461	1.05827	0.837626	1.33704
Prostatitis || id:finn-b-N14_PROSTATITIS	genus.RikenellaceaeRC9gutgroup.id.11191	Inverse variance weighted	11	-0.0362787	0.0951334	0.702947	-0.22274	0.150183	0.964371	0.800323	1.16205
Prostatitis || id:finn-b-N14_PROSTATITIS	genus.RikenellaceaeRC9gutgroup.id.11191	Simple mode	11	0.150511	0.211254	0.492467	-0.263547	0.564568	1.16243	0.768321	1.75869
Prostatitis || id:finn-b-N14_PROSTATITIS	genus.RikenellaceaeRC9gutgroup.id.11191	Weighted mode	11	0.138563	0.199462	0.503073	-0.252383	0.529509	1.14862	0.776947	1.6981
Prostatitis || id:finn-b-N14_PROSTATITIS	genus.Romboutsia.id.11347	MR Egger	13	0.349859	0.477813	0.479351	-0.586654	1.28637	1.41887	0.556185	3.61963
Prostatitis || id:finn-b-N14_PROSTATITIS	genus.Romboutsia.id.11347	Weighted median	13	-0.0314835	0.228069	0.890205	-0.478498	0.415531	0.969007	0.619714	1.51517
Prostatitis || id:finn-b-N14_PROSTATITIS	genus.Romboutsia.id.11347	Inverse variance weighted	13	-0.0759523	0.164315	0.643913	-0.39801	0.246106	0.92686	0.671655	1.27903
Prostatitis || id:finn-b-N14_PROSTATITIS	genus.Romboutsia.id.11347	Simple mode	13	0.0828134	0.351143	0.817534	-0.605427	0.771054	1.08634	0.545841	2.16204
Prostatitis || id:finn-b-N14_PROSTATITIS	genus.Romboutsia.id.11347	Weighted mode	13	0.111661	0.322182	0.734911	-0.519817	0.743138	1.11813	0.59463	2.10252
Prostatitis || id:finn-b-N14_PROSTATITIS	genus.Roseburia.id.2012	MR Egger	13	0.672753	0.566333	0.259885	-0.43726	1.78277	1.95962	0.645804	5.94628
Prostatitis || id:finn-b-N14_PROSTATITIS	genus.Roseburia.id.2012	Weighted median	13	0.158205	0.250333	0.527399	-0.332447	0.648858	1.17141	0.717167	1.91335
Prostatitis || id:finn-b-N14_PROSTATITIS	genus.Roseburia.id.2012	Inverse variance weighted	13	0.0652101	0.187001	0.727302	-0.301311	0.431731	1.06738	0.739848	1.53992
Prostatitis || id:finn-b-N14_PROSTATITIS	genus.Roseburia.id.2012	Simple mode	13	0.224325	0.466419	0.639201	-0.689857	1.13851	1.25148	0.501648	3.1221
Prostatitis || id:finn-b-N14_PROSTATITIS	genus.Roseburia.id.2012	Weighted mode	13	0.317346	0.429532	0.474222	-0.524538	1.15923	1.37348	0.591829	3.18747
Prostatitis || id:finn-b-N14_PROSTATITIS	genus.Ruminiclostridium5.id.11355	MR Egger	11	-0.0973416	0.985825	0.923508	-2.02956	1.83488	0.907246	0.131394	6.26435
Prostatitis || id:finn-b-N14_PROSTATITIS	genus.Ruminiclostridium5.id.11355	Weighted median	11	-0.532192	0.282625	0.059696	-1.08614	0.0217529	0.587316	0.337518	1.02199
Prostatitis || id:finn-b-N14_PROSTATITIS	genus.Ruminiclostridium5.id.11355	Inverse variance weighted	11	-0.144735	0.223856	0.517922	-0.583493	0.294023	0.865252	0.557946	1.34182
Prostatitis || id:finn-b-N14_PROSTATITIS	genus.Ruminiclostridium5.id.11355	Simple mode	11	-0.609264	0.4421	0.19822	-1.47578	0.257251	0.543751	0.2286	1.29337
Prostatitis || id:finn-b-N14_PROSTATITIS	genus.Ruminiclostridium5.id.11355	Weighted mode	11	-0.636321	0.475145	0.210144	-1.56761	0.294964	0.529236	0.208544	1.34308
Prostatitis || id:finn-b-N14_PROSTATITIS	genus.Ruminiclostridium6.id.11356	MR Egger	14	-0.149561	0.38952	0.707722	-0.91302	0.613897	0.861086	0.40131	1.84762
Prostatitis || id:finn-b-N14_PROSTATITIS	genus.Ruminiclostridium6.id.11356	Weighted median	14	0.113097	0.215954	0.60048	-0.310172	0.536366	1.11974	0.733321	1.70978
Prostatitis || id:finn-b-N14_PROSTATITIS	genus.Ruminiclostridium6.id.11356	Inverse variance weighted	14	0.146463	0.16088	0.362621	-0.168863	0.461788	1.15773	0.844625	1.58691
Prostatitis || id:finn-b-N14_PROSTATITIS	genus.Ruminiclostridium6.id.11356	Simple mode	14	0.1063	0.349414	0.765772	-0.578551	0.791152	1.11216	0.56071	2.20594
Prostatitis || id:finn-b-N14_PROSTATITIS	genus.Ruminiclostridium6.id.11356	Weighted mode	14	-0.0297534	0.328666	0.929248	-0.673939	0.614432	0.970685	0.509697	1.84861
Prostatitis || id:finn-b-N14_PROSTATITIS	genus.Ruminiclostridium9.id.11357	MR Egger	7	-0.956043	1.25056	0.47908	-3.40714	1.49505	0.384411	0.0331359	4.45956
Prostatitis || id:finn-b-N14_PROSTATITIS	genus.Ruminiclostridium9.id.11357	Weighted median	7	-0.000433919	0.380169	0.999089	-0.745566	0.744698	0.999566	0.474466	2.1058
Prostatitis || id:finn-b-N14_PROSTATITIS	genus.Ruminiclostridium9.id.11357	Inverse variance weighted	7	-0.0222137	0.264883	0.933166	-0.541384	0.496956	0.978031	0.581943	1.64371
Prostatitis || id:finn-b-N14_PROSTATITIS	genus.Ruminiclostridium9.id.11357	Simple mode	7	0.24337	0.607306	0.702493	-0.946949	1.43369	1.27554	0.387923	4.19414
Prostatitis || id:finn-b-N14_PROSTATITIS	genus.Ruminiclostridium9.id.11357	Weighted mode	7	0.226344	0.603543	0.720541	-0.9566	1.40929	1.25401	0.384197	4.09304
Prostatitis || id:finn-b-N14_PROSTATITIS	genus.RuminococcaceaeNK4A214group.id.11358	MR Egger	13	0.038889	0.561164	0.945994	-1.06099	1.13877	1.03966	0.346112	3.12292
Prostatitis || id:finn-b-N14_PROSTATITIS	genus.RuminococcaceaeNK4A214group.id.11358	Weighted median	13	-0.0656293	0.222637	0.768161	-0.501998	0.37074	0.936478	0.60532	1.44881
Prostatitis || id:finn-b-N14_PROSTATITIS	genus.RuminococcaceaeNK4A214group.id.11358	Inverse variance weighted	13	-0.124939	0.170226	0.462974	-0.458582	0.208704	0.882551	0.632179	1.23208
Prostatitis || id:finn-b-N14_PROSTATITIS	genus.RuminococcaceaeNK4A214group.id.11358	Simple mode	13	-0.0530817	0.326871	0.873699	-0.693749	0.587586	0.948303	0.499699	1.79964
Prostatitis || id:finn-b-N14_PROSTATITIS	genus.RuminococcaceaeNK4A214group.id.11358	Weighted mode	13	-0.0586118	0.292022	0.844287	-0.630976	0.513752	0.943073	0.532073	1.67155
Prostatitis || id:finn-b-N14_PROSTATITIS	genus.RuminococcaceaeUCG002.id.11360	MR Egger	19	0.15351	0.350911	0.667284	-0.534276	0.841295	1.16592	0.586094	2.31937
Prostatitis || id:finn-b-N14_PROSTATITIS	genus.RuminococcaceaeUCG002.id.11360	Weighted median	19	0.321239	0.189429	0.0899178	-0.0500411	0.69252	1.37884	0.95119	1.99875
Prostatitis || id:finn-b-N14_PROSTATITIS	genus.RuminococcaceaeUCG002.id.11360	Inverse variance weighted	19	0.204021	0.137129	0.136803	-0.064752	0.472795	1.22632	0.9373	1.60447
Prostatitis || id:finn-b-N14_PROSTATITIS	genus.RuminococcaceaeUCG002.id.11360	Simple mode	19	0.390973	0.354549	0.284668	-0.303943	1.08589	1.47842	0.737903	2.96207
Prostatitis || id:finn-b-N14_PROSTATITIS	genus.RuminococcaceaeUCG002.id.11360	Weighted mode	19	0.372148	0.285798	0.209286	-0.188015	0.932312	1.45085	0.828602	2.54038
Prostatitis || id:finn-b-N14_PROSTATITIS	genus.RuminococcaceaeUCG003.id.11361	MR Egger	12	0.118138	0.54273	0.832061	-0.945613	1.18189	1.1254	0.388441	3.26053
Prostatitis || id:finn-b-N14_PROSTATITIS	genus.RuminococcaceaeUCG003.id.11361	Weighted median	12	0.0723484	0.215256	0.736792	-0.349553	0.49425	1.07503	0.705003	1.63927
Prostatitis || id:finn-b-N14_PROSTATITIS	genus.RuminococcaceaeUCG003.id.11361	Inverse variance weighted	12	-0.0619852	0.165396	0.707833	-0.386162	0.262192	0.939897	0.67966	1.29978
Prostatitis || id:finn-b-N14_PROSTATITIS	genus.RuminococcaceaeUCG003.id.11361	Simple mode	12	0.126509	0.343313	0.719498	-0.546384	0.799401	1.13486	0.57904	2.22421
Prostatitis || id:finn-b-N14_PROSTATITIS	genus.RuminococcaceaeUCG003.id.11361	Weighted mode	12	0.154724	0.333022	0.651273	-0.497998	0.807447	1.16734	0.607746	2.24218
Prostatitis || id:finn-b-N14_PROSTATITIS	genus.RuminococcaceaeUCG004.id.11362	MR Egger	11	-0.00255962	0.936366	0.997879	-1.83784	1.83272	0.997444	0.159161	6.25085
Prostatitis || id:finn-b-N14_PROSTATITIS	genus.RuminococcaceaeUCG004.id.11362	Weighted median	11	-0.0537263	0.209044	0.797171	-0.463452	0.355999	0.947691	0.629108	1.42761
Prostatitis || id:finn-b-N14_PROSTATITIS	genus.RuminococcaceaeUCG004.id.11362	Inverse variance weighted	11	-0.0800905	0.159695	0.616004	-0.393092	0.232911	0.923033	0.674967	1.26227
Prostatitis || id:finn-b-N14_PROSTATITIS	genus.RuminococcaceaeUCG004.id.11362	Simple mode	11	0.00969681	0.342405	0.977964	-0.661417	0.680811	1.00974	0.516119	1.97548
Prostatitis || id:finn-b-N14_PROSTATITIS	genus.RuminococcaceaeUCG004.id.11362	Weighted mode	11	-0.0031354	0.352069	0.99307	-0.69319	0.686919	0.99687	0.499979	1.98758
Prostatitis || id:finn-b-N14_PROSTATITIS	genus.RuminococcaceaeUCG005.id.11363	MR Egger	14	0.434038	0.419116	0.320807	-0.387429	1.2555	1.54348	0.6788	3.50961
Prostatitis || id:finn-b-N14_PROSTATITIS	genus.RuminococcaceaeUCG005.id.11363	Weighted median	14	0.162366	0.208011	0.43506	-0.245336	0.570068	1.17629	0.782441	1.76839
Prostatitis || id:finn-b-N14_PROSTATITIS	genus.RuminococcaceaeUCG005.id.11363	Inverse variance weighted	14	0.12468	0.153961	0.418048	-0.177085	0.426444	1.13279	0.837709	1.5318
Prostatitis || id:finn-b-N14_PROSTATITIS	genus.RuminococcaceaeUCG005.id.11363	Simple mode	14	0.14597	0.336954	0.671968	-0.514461	0.8064	1.15716	0.597823	2.23983
Prostatitis || id:finn-b-N14_PROSTATITIS	genus.RuminococcaceaeUCG005.id.11363	Weighted mode	14	0.21503	0.29212	0.474743	-0.357525	0.787585	1.2399	0.699405	2.19808
Prostatitis || id:finn-b-N14_PROSTATITIS	genus.RuminococcaceaeUCG009.id.11366	MR Egger	12	0.284502	0.498193	0.58056	-0.691957	1.26096	1.3291	0.500596	3.52881
Prostatitis || id:finn-b-N14_PROSTATITIS	genus.RuminococcaceaeUCG009.id.11366	Weighted median	12	-0.21432	0.170068	0.207595	-0.547653	0.119012	0.80709	0.578306	1.12638
Prostatitis || id:finn-b-N14_PROSTATITIS	genus.RuminococcaceaeUCG009.id.11366	Inverse variance weighted	12	-0.266705	0.124898	0.0327295	-0.511505	-0.0219053	0.765899	0.599592	0.978333
Prostatitis || id:finn-b-N14_PROSTATITIS	genus.RuminococcaceaeUCG009.id.11366	Simple mode	12	-0.195775	0.292817	0.517541	-0.769696	0.378147	0.822198	0.463154	1.45958
Prostatitis || id:finn-b-N14_PROSTATITIS	genus.RuminococcaceaeUCG009.id.11366	Weighted mode	12	-0.176202	0.310383	0.581646	-0.784552	0.432149	0.838449	0.456324	1.54056
Prostatitis || id:finn-b-N14_PROSTATITIS	genus.RuminococcaceaeUCG010.id.11367	MR Egger	6	-0.0600036	0.883836	0.949131	-1.79232	1.67232	0.941761	0.166573	5.32448
Prostatitis || id:finn-b-N14_PROSTATITIS	genus.RuminococcaceaeUCG010.id.11367	Weighted median	6	0.0276212	0.303037	0.927375	-0.566332	0.621575	1.02801	0.567603	1.86186
Prostatitis || id:finn-b-N14_PROSTATITIS	genus.RuminococcaceaeUCG010.id.11367	Inverse variance weighted	6	0.234684	0.292353	0.422123	-0.338327	0.807695	1.26451	0.712962	2.24273
Prostatitis || id:finn-b-N14_PROSTATITIS	genus.RuminococcaceaeUCG010.id.11367	Simple mode	6	0.184355	0.49793	0.726367	-0.791587	1.1603	1.20244	0.453125	3.19088
Prostatitis || id:finn-b-N14_PROSTATITIS	genus.RuminococcaceaeUCG010.id.11367	Weighted mode	6	0.0867809	0.367413	0.822652	-0.633348	0.80691	1.09066	0.530812	2.24097
Prostatitis || id:finn-b-N14_PROSTATITIS	genus.RuminococcaceaeUCG011.id.11368	MR Egger	8	0.198364	0.523944	0.718021	-0.828567	1.22529	1.21941	0.436675	3.40517
Prostatitis || id:finn-b-N14_PROSTATITIS	genus.RuminococcaceaeUCG011.id.11368	Weighted median	8	-0.0681933	0.137716	0.620478	-0.338117	0.20173	0.93408	0.713112	1.22352
Prostatitis || id:finn-b-N14_PROSTATITIS	genus.RuminococcaceaeUCG011.id.11368	Inverse variance weighted	8	-0.0356009	0.104973	0.734502	-0.241348	0.170147	0.965025	0.785568	1.18548
Prostatitis || id:finn-b-N14_PROSTATITIS	genus.RuminococcaceaeUCG011.id.11368	Simple mode	8	-0.059792	0.173864	0.741019	-0.400565	0.280981	0.94196	0.669941	1.32443
Prostatitis || id:finn-b-N14_PROSTATITIS	genus.RuminococcaceaeUCG011.id.11368	Weighted mode	8	-0.059792	0.169731	0.735	-0.392465	0.272881	0.94196	0.67539	1.31374
Prostatitis || id:finn-b-N14_PROSTATITIS	genus.RuminococcaceaeUCG013.id.11370	MR Egger	11	0.0780451	0.661724	0.908704	-1.21893	1.37502	1.08117	0.295545	3.95517
Prostatitis || id:finn-b-N14_PROSTATITIS	genus.RuminococcaceaeUCG013.id.11370	Weighted median	11	-0.0537992	0.267804	0.840784	-0.578694	0.471096	0.947622	0.56063	1.60175
Prostatitis || id:finn-b-N14_PROSTATITIS	genus.RuminococcaceaeUCG013.id.11370	Inverse variance weighted	11	-0.0910051	0.218982	0.677716	-0.52021	0.3382	0.913013	0.594396	1.40242
Prostatitis || id:finn-b-N14_PROSTATITIS	genus.RuminococcaceaeUCG013.id.11370	Simple mode	11	0.033019	0.421583	0.939117	-0.793283	0.859321	1.03357	0.452357	2.36156
Prostatitis || id:finn-b-N14_PROSTATITIS	genus.RuminococcaceaeUCG013.id.11370	Weighted mode	11	-0.0132647	0.384254	0.973141	-0.766403	0.739873	0.986823	0.464682	2.09567
Prostatitis || id:finn-b-N14_PROSTATITIS	genus.RuminococcaceaeUCG014.id.11371	MR Egger	11	0.0918724	0.490354	0.855535	-0.869222	1.05297	1.09622	0.419278	2.86614
Prostatitis || id:finn-b-N14_PROSTATITIS	genus.RuminococcaceaeUCG014.id.11371	Weighted median	11	-0.0499382	0.236277	0.832611	-0.513042	0.413165	0.951288	0.598672	1.5116
Prostatitis || id:finn-b-N14_PROSTATITIS	genus.RuminococcaceaeUCG014.id.11371	Inverse variance weighted	11	-0.10596	0.198731	0.593905	-0.495473	0.283552	0.89946	0.609283	1.32784
Prostatitis || id:finn-b-N14_PROSTATITIS	genus.RuminococcaceaeUCG014.id.11371	Simple mode	11	-0.0735284	0.370999	0.846867	-0.800687	0.65363	0.92911	0.44902	1.92251
Prostatitis || id:finn-b-N14_PROSTATITIS	genus.RuminococcaceaeUCG014.id.11371	Weighted mode	11	-0.0735284	0.238379	0.764068	-0.540751	0.393695	0.92911	0.58231	1.48245
Prostatitis || id:finn-b-N14_PROSTATITIS	genus.Ruminococcus1.id.11373	MR Egger	10	0.0508752	0.510724	0.923102	-0.950144	1.05189	1.05219	0.386685	2.86307
Prostatitis || id:finn-b-N14_PROSTATITIS	genus.Ruminococcus1.id.11373	Weighted median	10	-0.0738884	0.244172	0.762189	-0.552466	0.404689	0.928775	0.575529	1.49884
Prostatitis || id:finn-b-N14_PROSTATITIS	genus.Ruminococcus1.id.11373	Inverse variance weighted	10	0.0641522	0.186493	0.730852	-0.301373	0.429678	1.06625	0.739801	1.53676
Prostatitis || id:finn-b-N14_PROSTATITIS	genus.Ruminococcus1.id.11373	Simple mode	10	-0.173272	0.401944	0.676548	-0.961083	0.614539	0.840909	0.382478	1.8488
Prostatitis || id:finn-b-N14_PROSTATITIS	genus.Ruminococcus1.id.11373	Weighted mode	10	-0.135312	0.35789	0.714133	-0.836775	0.566152	0.873444	0.433105	1.76148
Prostatitis || id:finn-b-N14_PROSTATITIS	genus.Ruminococcus2.id.11374	MR Egger	15	0.323474	0.459777	0.494124	-0.577688	1.22464	1.38192	0.561194	3.40293
Prostatitis || id:finn-b-N14_PROSTATITIS	genus.Ruminococcus2.id.11374	Weighted median	15	-0.221167	0.220864	0.316648	-0.65406	0.211727	0.801583	0.519931	1.23581
Prostatitis || id:finn-b-N14_PROSTATITIS	genus.Ruminococcus2.id.11374	Inverse variance weighted	15	-0.197621	0.19429	0.309086	-0.57843	0.183188	0.820681	0.560778	1.20104
Prostatitis || id:finn-b-N14_PROSTATITIS	genus.Ruminococcus2.id.11374	Simple mode	15	0.166831	0.455997	0.719938	-0.726923	1.06059	1.18155	0.483394	2.88806
Prostatitis || id:finn-b-N14_PROSTATITIS	genus.Ruminococcus2.id.11374	Weighted mode	15	-0.202618	0.304102	0.516061	-0.798659	0.393423	0.81659	0.449932	1.48205
Prostatitis || id:finn-b-N14_PROSTATITIS	genus.Sellimonas.id.14369	MR Egger	9	-0.51575	0.539819	0.371191	-1.57379	0.542295	0.597053	0.207257	1.71995
Prostatitis || id:finn-b-N14_PROSTATITIS	genus.Sellimonas.id.14369	Weighted median	9	0.163937	0.124264	0.18708	-0.0796204	0.407495	1.17814	0.923467	1.50305
Prostatitis || id:finn-b-N14_PROSTATITIS	genus.Sellimonas.id.14369	Inverse variance weighted	9	0.0758235	0.0925774	0.41277	-0.105628	0.257275	1.07877	0.899759	1.2934
Prostatitis || id:finn-b-N14_PROSTATITIS	genus.Sellimonas.id.14369	Simple mode	9	0.24845	0.215905	0.28307	-0.174722	0.671623	1.28204	0.83969	1.95741
Prostatitis || id:finn-b-N14_PROSTATITIS	genus.Sellimonas.id.14369	Weighted mode	9	0.251051	0.217568	0.281848	-0.175383	0.677485	1.28538	0.839136	1.96892
Prostatitis || id:finn-b-N14_PROSTATITIS	genus.Senegalimassilia.id.11160	MR Egger	5	-0.295028	1.12607	0.810282	-2.50212	1.91206	0.744511	0.0819112	6.76704
Prostatitis || id:finn-b-N14_PROSTATITIS	genus.Senegalimassilia.id.11160	Weighted median	5	0.114737	0.289412	0.691773	-0.45251	0.681984	1.12158	0.63603	1.9778
Prostatitis || id:finn-b-N14_PROSTATITIS	genus.Senegalimassilia.id.11160	Inverse variance weighted	5	-0.00199298	0.254718	0.993757	-0.50124	0.497254	0.998009	0.605779	1.6442
Prostatitis || id:finn-b-N14_PROSTATITIS	genus.Senegalimassilia.id.11160	Simple mode	5	0.26589	0.432883	0.57228	-0.582562	1.11434	1.30459	0.558466	3.04756
Prostatitis || id:finn-b-N14_PROSTATITIS	genus.Senegalimassilia.id.11160	Weighted mode	5	0.28002	0.417466	0.539113	-0.538213	1.09825	1.32316	0.583791	2.99893
Prostatitis || id:finn-b-N14_PROSTATITIS	genus.Slackia.id.825	MR Egger	6	-1.87508	1.10299	0.164355	-4.03694	0.286777	0.153343	0.0176514	1.33213
Prostatitis || id:finn-b-N14_PROSTATITIS	genus.Slackia.id.825	Weighted median	6	-0.357179	0.21803	0.101378	-0.784518	0.0701597	0.699647	0.45634	1.07268
Prostatitis || id:finn-b-N14_PROSTATITIS	genus.Slackia.id.825	Inverse variance weighted	6	-0.370355	0.170328	0.029678	-0.704198	-0.0365119	0.690489	0.494505	0.964147
Prostatitis || id:finn-b-N14_PROSTATITIS	genus.Slackia.id.825	Simple mode	6	-0.314262	0.283121	0.317513	-0.869179	0.240656	0.730328	0.419296	1.27208
Prostatitis || id:finn-b-N14_PROSTATITIS	genus.Slackia.id.825	Weighted mode	6	-0.309842	0.253276	0.275706	-0.806262	0.186578	0.733563	0.446524	1.20512
Prostatitis || id:finn-b-N14_PROSTATITIS	genus.Streptococcus.id.1853	MR Egger	12	-0.464868	1.01727	0.657454	-2.45872	1.52898	0.628218	0.0855448	4.61346
Prostatitis || id:finn-b-N14_PROSTATITIS	genus.Streptococcus.id.1853	Weighted median	12	0.143884	0.258244	0.577416	-0.362274	0.650041	1.15475	0.696092	1.91562
Prostatitis || id:finn-b-N14_PROSTATITIS	genus.Streptococcus.id.1853	Inverse variance weighted	12	0.256309	0.270182	0.342797	-0.273248	0.785866	1.29215	0.760904	2.19431
Prostatitis || id:finn-b-N14_PROSTATITIS	genus.Streptococcus.id.1853	Simple mode	12	0.233278	0.422157	0.591599	-0.594151	1.06071	1.26273	0.552031	2.88841
Prostatitis || id:finn-b-N14_PROSTATITIS	genus.Streptococcus.id.1853	Weighted mode	12	0.278909	0.322307	0.405323	-0.352812	0.91063	1.32169	0.702709	2.48589
Prostatitis || id:finn-b-N14_PROSTATITIS	genus.Subdoligranulum.id.2070	MR Egger	11	-0.26711	0.628058	0.680609	-1.4981	0.963883	0.765589	0.223554	2.62186
Prostatitis || id:finn-b-N14_PROSTATITIS	genus.Subdoligranulum.id.2070	Weighted median	11	-0.289167	0.269494	0.283271	-0.817375	0.239041	0.748887	0.441589	1.27003
Prostatitis || id:finn-b-N14_PROSTATITIS	genus.Subdoligranulum.id.2070	Inverse variance weighted	11	-0.0478023	0.232116	0.836837	-0.50275	0.407145	0.953322	0.604865	1.50252
Prostatitis || id:finn-b-N14_PROSTATITIS	genus.Subdoligranulum.id.2070	Simple mode	11	-0.379175	0.430856	0.399487	-1.22365	0.465303	0.684426	0.294154	1.5925
Prostatitis || id:finn-b-N14_PROSTATITIS	genus.Subdoligranulum.id.2070	Weighted mode	11	-0.358981	0.371903	0.35718	-1.08791	0.369949	0.698388	0.33692	1.44766
Prostatitis || id:finn-b-N14_PROSTATITIS	genus.Sutterella.id.2896	MR Egger	12	1.30653	0.72725	0.102631	-0.118884	2.73194	3.69332	0.887911	15.3626
Prostatitis || id:finn-b-N14_PROSTATITIS	genus.Sutterella.id.2896	Weighted median	12	0.486257	0.229365	0.0340048	0.0367018	0.935812	1.62622	1.03738	2.54928
Prostatitis || id:finn-b-N14_PROSTATITIS	genus.Sutterella.id.2896	Inverse variance weighted	12	0.456272	0.168191	0.00667139	0.126617	0.785927	1.57818	1.13498	2.19444
Prostatitis || id:finn-b-N14_PROSTATITIS	genus.Sutterella.id.2896	Simple mode	12	0.509874	0.412379	0.242051	-0.298388	1.31814	1.66508	0.742013	3.73645
Prostatitis || id:finn-b-N14_PROSTATITIS	genus.Sutterella.id.2896	Weighted mode	12	0.504654	0.422494	0.257417	-0.323435	1.33274	1.65641	0.723659	3.79143
Prostatitis || id:finn-b-N14_PROSTATITIS	genus.Terrisporobacter.id.11348	MR Egger	5	-0.198247	0.596824	0.761615	-1.36802	0.971528	0.820167	0.25461	2.64198
Prostatitis || id:finn-b-N14_PROSTATITIS	genus.Terrisporobacter.id.11348	Weighted median	5	-0.0111995	0.246828	0.96381	-0.494982	0.472583	0.988863	0.609582	1.60413
Prostatitis || id:finn-b-N14_PROSTATITIS	genus.Terrisporobacter.id.11348	Inverse variance weighted	5	-0.0218369	0.19381	0.910291	-0.401705	0.358031	0.9784	0.669178	1.43051
Prostatitis || id:finn-b-N14_PROSTATITIS	genus.Terrisporobacter.id.11348	Simple mode	5	0.0298706	0.360266	0.937904	-0.676251	0.735992	1.03032	0.50852	2.08755
Prostatitis || id:finn-b-N14_PROSTATITIS	genus.Terrisporobacter.id.11348	Weighted mode	5	-0.0498565	0.35173	0.894133	-0.739248	0.639535	0.951366	0.477473	1.8956
Prostatitis || id:finn-b-N14_PROSTATITIS	genus.Turicibacter.id.2162	MR Egger	9	-1.02048	0.641003	0.155412	-2.27684	0.235889	0.360423	0.102608	1.26603
Prostatitis || id:finn-b-N14_PROSTATITIS	genus.Turicibacter.id.2162	Weighted median	9	-0.054549	0.218093	0.802496	-0.48201	0.372913	0.946912	0.617541	1.45196
Prostatitis || id:finn-b-N14_PROSTATITIS	genus.Turicibacter.id.2162	Inverse variance weighted	9	-0.0175032	0.16461	0.915319	-0.340139	0.305132	0.982649	0.711672	1.3568
Prostatitis || id:finn-b-N14_PROSTATITIS	genus.Turicibacter.id.2162	Simple mode	9	0.0144238	0.381944	0.970801	-0.734186	0.763034	1.01453	0.479896	2.14477
Prostatitis || id:finn-b-N14_PROSTATITIS	genus.Turicibacter.id.2162	Weighted mode	9	-0.142512	0.391627	0.725365	-0.910101	0.625078	0.867178	0.402483	1.86839
Prostatitis || id:finn-b-N14_PROSTATITIS	genus.Tyzzerella3.id.11335	MR Egger	13	0.212377	0.602476	0.73112	-0.968476	1.39323	1.23661	0.379661	4.02784
Prostatitis || id:finn-b-N14_PROSTATITIS	genus.Tyzzerella3.id.11335	Weighted median	13	0.0315517	0.147964	0.831141	-0.258458	0.321562	1.03205	0.772241	1.37928
Prostatitis || id:finn-b-N14_PROSTATITIS	genus.Tyzzerella3.id.11335	Inverse variance weighted	13	0.0385766	0.10472	0.712591	-0.166675	0.243828	1.03933	0.846475	1.27612
Prostatitis || id:finn-b-N14_PROSTATITIS	genus.Tyzzerella3.id.11335	Simple mode	13	-0.187533	0.235517	0.441348	-0.649146	0.27408	0.829002	0.522492	1.31532
Prostatitis || id:finn-b-N14_PROSTATITIS	genus.Tyzzerella3.id.11335	Weighted mode	13	-0.120013	0.215966	0.588625	-0.543307	0.303281	0.886909	0.580824	1.35429
Prostatitis || id:finn-b-N14_PROSTATITIS	genus.Veillonella.id.2198	MR Egger	6	1.75236	2.45009	0.513999	-3.04982	6.55454	5.76819	0.0473673	702.427
Prostatitis || id:finn-b-N14_PROSTATITIS	genus.Veillonella.id.2198	Weighted median	6	-0.0345511	0.289514	0.905004	-0.601998	0.532896	0.966039	0.547716	1.70386
Prostatitis || id:finn-b-N14_PROSTATITIS	genus.Veillonella.id.2198	Inverse variance weighted	6	0.186836	0.290682	0.520385	-0.3829	0.756573	1.20543	0.681881	2.13096
Prostatitis || id:finn-b-N14_PROSTATITIS	genus.Veillonella.id.2198	Simple mode	6	-0.0646174	0.455645	0.892763	-0.957682	0.828448	0.937426	0.383781	2.28976
Prostatitis || id:finn-b-N14_PROSTATITIS	genus.Veillonella.id.2198	Weighted mode	6	-0.0566129	0.421971	0.898507	-0.883675	0.770449	0.94496	0.413261	2.16074
Prostatitis || id:finn-b-N14_PROSTATITIS	genus.Victivallis.id.2256	MR Egger	10	0.785566	0.742886	0.321188	-0.67049	2.24162	2.19365	0.511458	9.40859
Prostatitis || id:finn-b-N14_PROSTATITIS	genus.Victivallis.id.2256	Weighted median	10	0.0557364	0.125905	0.657992	-0.191036	0.302509	1.05732	0.826102	1.35325
Prostatitis || id:finn-b-N14_PROSTATITIS	genus.Victivallis.id.2256	Inverse variance weighted	10	-0.00481878	0.0973366	0.960516	-0.195599	0.185961	0.995193	0.822342	1.20438
Prostatitis || id:finn-b-N14_PROSTATITIS	genus.Victivallis.id.2256	Simple mode	10	0.0289051	0.220723	0.89869	-0.403711	0.461522	1.02933	0.667837	1.58649
Prostatitis || id:finn-b-N14_PROSTATITIS	genus.Victivallis.id.2256	Weighted mode	10	0.0327499	0.196331	0.871207	-0.352059	0.417559	1.03329	0.703239	1.51825
Prostatitis || id:finn-b-N14_PROSTATITIS	order.Actinomycetales.id.420	MR Egger	4	-0.00892293	0.45359	0.986091	-0.89796	0.880114	0.991117	0.4074	2.41117
Prostatitis || id:finn-b-N14_PROSTATITIS	order.Actinomycetales.id.420	Weighted median	4	0.0909342	0.254379	0.720736	-0.407648	0.589517	1.0952	0.665213	1.80312
Prostatitis || id:finn-b-N14_PROSTATITIS	order.Actinomycetales.id.420	Inverse variance weighted	4	0.117205	0.205472	0.568393	-0.28552	0.519931	1.12435	0.751623	1.68191
Prostatitis || id:finn-b-N14_PROSTATITIS	order.Actinomycetales.id.420	Simple mode	4	0.170437	0.33423	0.645241	-0.484653	0.825528	1.18582	0.615911	2.28309
Prostatitis || id:finn-b-N14_PROSTATITIS	order.Actinomycetales.id.420	Weighted mode	4	0.0479148	0.269207	0.870075	-0.47973	0.57556	1.04908	0.61895	1.77813
Prostatitis || id:finn-b-N14_PROSTATITIS	order.Bacillales.id.1674	MR Egger	8	0.151273	0.447736	0.746974	-0.72629	1.02884	1.16331	0.4837	2.79781
Prostatitis || id:finn-b-N14_PROSTATITIS	order.Bacillales.id.1674	Weighted median	8	0.070594	0.137258	0.607032	-0.198433	0.339621	1.07315	0.820015	1.40441
Prostatitis || id:finn-b-N14_PROSTATITIS	order.Bacillales.id.1674	Inverse variance weighted	8	0.0406383	0.103403	0.694313	-0.162032	0.243308	1.04148	0.850414	1.27546
Prostatitis || id:finn-b-N14_PROSTATITIS	order.Bacillales.id.1674	Simple mode	8	-0.178714	0.229353	0.461382	-0.628245	0.270817	0.836345	0.533527	1.31104
Prostatitis || id:finn-b-N14_PROSTATITIS	order.Bacillales.id.1674	Weighted mode	8	0.0742288	0.22002	0.745726	-0.35701	0.505468	1.07705	0.699765	1.65776
Prostatitis || id:finn-b-N14_PROSTATITIS	order.Bacteroidales.id.913	MR Egger	13	0.0944206	0.548966	0.866563	-0.981552	1.17039	1.09902	0.374729	3.22326
Prostatitis || id:finn-b-N14_PROSTATITIS	order.Bacteroidales.id.913	Weighted median	13	0.193943	0.273838	0.478795	-0.342778	0.730665	1.21403	0.709796	2.07646
Prostatitis || id:finn-b-N14_PROSTATITIS	order.Bacteroidales.id.913	Inverse variance weighted	13	-0.105361	0.227608	0.643431	-0.551472	0.34075	0.899999	0.576101	1.406
Prostatitis || id:finn-b-N14_PROSTATITIS	order.Bacteroidales.id.913	Simple mode	13	0.15188	0.484603	0.759349	-0.797943	1.1017	1.16402	0.450254	3.00928
Prostatitis || id:finn-b-N14_PROSTATITIS	order.Bacteroidales.id.913	Weighted mode	13	0.186998	0.361761	0.614613	-0.522053	0.896049	1.20562	0.593301	2.4499
Prostatitis || id:finn-b-N14_PROSTATITIS	order.Bifidobacteriales.id.432	MR Egger	11	0.209921	0.533478	0.703113	-0.835695	1.25554	1.23358	0.433573	3.50972
Prostatitis || id:finn-b-N14_PROSTATITIS	order.Bifidobacteriales.id.432	Weighted median	11	-0.0749986	0.222596	0.736172	-0.511288	0.36129	0.927745	0.599723	1.43518
Prostatitis || id:finn-b-N14_PROSTATITIS	order.Bifidobacteriales.id.432	Inverse variance weighted	11	-0.0754305	0.163954	0.645466	-0.396781	0.24592	0.927344	0.672481	1.2788
Prostatitis || id:finn-b-N14_PROSTATITIS	order.Bifidobacteriales.id.432	Simple mode	11	-0.0204685	0.340536	0.953255	-0.68792	0.646983	0.97974	0.50262	1.90977
Prostatitis || id:finn-b-N14_PROSTATITIS	order.Bifidobacteriales.id.432	Weighted mode	11	-0.0512993	0.27997	0.858278	-0.60004	0.497441	0.949994	0.54879	1.64451
Prostatitis || id:finn-b-N14_PROSTATITIS	order.Burkholderiales.id.2874	MR Egger	10	-0.208451	0.799789	0.800959	-1.77604	1.35913	0.81184	0.169308	3.89282
Prostatitis || id:finn-b-N14_PROSTATITIS	order.Burkholderiales.id.2874	Weighted median	10	-0.329588	0.269945	0.222107	-0.858679	0.199504	0.71922	0.423721	1.2208
Prostatitis || id:finn-b-N14_PROSTATITIS	order.Burkholderiales.id.2874	Inverse variance weighted	10	-0.0423241	0.239499	0.859729	-0.511742	0.427094	0.958559	0.59945	1.5328
Prostatitis || id:finn-b-N14_PROSTATITIS	order.Burkholderiales.id.2874	Simple mode	10	-0.483543	0.439706	0.300008	-1.34537	0.37828	0.616595	0.260444	1.45977
Prostatitis || id:finn-b-N14_PROSTATITIS	order.Burkholderiales.id.2874	Weighted mode	10	-0.443083	0.421865	0.320965	-1.26994	0.383772	0.642054	0.280849	1.46781
Prostatitis || id:finn-b-N14_PROSTATITIS	order.Clostridiales.id.1863	MR Egger	12	-0.0677203	0.923608	0.942996	-1.87799	1.74255	0.934522	0.152897	5.7119
Prostatitis || id:finn-b-N14_PROSTATITIS	order.Clostridiales.id.1863	Weighted median	12	0.136422	0.264136	0.605517	-0.381285	0.654128	1.14616	0.682983	1.92346
Prostatitis || id:finn-b-N14_PROSTATITIS	order.Clostridiales.id.1863	Inverse variance weighted	12	-0.089632	0.204365	0.66096	-0.490187	0.310923	0.914268	0.612512	1.36468
Prostatitis || id:finn-b-N14_PROSTATITIS	order.Clostridiales.id.1863	Simple mode	12	0.253622	0.401151	0.540151	-0.532634	1.03988	1.28868	0.587057	2.82887
Prostatitis || id:finn-b-N14_PROSTATITIS	order.Clostridiales.id.1863	Weighted mode	12	0.227638	0.364813	0.545361	-0.487396	0.942671	1.25563	0.614224	2.56683
Prostatitis || id:finn-b-N14_PROSTATITIS	order.Coriobacteriales.id.810	MR Egger	13	0.678751	0.792786	0.410172	-0.875109	2.23261	1.97141	0.416817	9.32418
Prostatitis || id:finn-b-N14_PROSTATITIS	order.Coriobacteriales.id.810	Weighted median	13	-0.372982	0.249268	0.134573	-0.861547	0.115583	0.688677	0.422508	1.12253
Prostatitis || id:finn-b-N14_PROSTATITIS	order.Coriobacteriales.id.810	Inverse variance weighted	13	-0.269523	0.186813	0.149093	-0.635677	0.0966307	0.763743	0.529577	1.10145
Prostatitis || id:finn-b-N14_PROSTATITIS	order.Coriobacteriales.id.810	Simple mode	13	-0.385067	0.401438	0.356378	-1.17189	0.401752	0.680405	0.309782	1.49444
Prostatitis || id:finn-b-N14_PROSTATITIS	order.Coriobacteriales.id.810	Weighted mode	13	-0.405185	0.394671	0.32484	-1.17874	0.36837	0.666853	0.307666	1.44538
Prostatitis || id:finn-b-N14_PROSTATITIS	order.Desulfovibrionales.id.3156	MR Egger	10	1.58399	0.999478	0.151667	-0.374985	3.54297	4.87438	0.6873	34.5695
Prostatitis || id:finn-b-N14_PROSTATITIS	order.Desulfovibrionales.id.3156	Weighted median	10	-0.118785	0.272311	0.662683	-0.652514	0.414944	0.887999	0.520735	1.51429
Prostatitis || id:finn-b-N14_PROSTATITIS	order.Desulfovibrionales.id.3156	Inverse variance weighted	10	0.0954776	0.207074	0.644742	-0.310388	0.501343	1.10018	0.733163	1.65094
Prostatitis || id:finn-b-N14_PROSTATITIS	order.Desulfovibrionales.id.3156	Simple mode	10	-0.283363	0.383418	0.47871	-1.03486	0.468136	0.753246	0.355275	1.59701
Prostatitis || id:finn-b-N14_PROSTATITIS	order.Desulfovibrionales.id.3156	Weighted mode	10	-0.276797	0.416778	0.523253	-1.09368	0.540088	0.758209	0.334981	1.71616
Prostatitis || id:finn-b-N14_PROSTATITIS	order.Enterobacteriales.id.3468	MR Egger	7	-2.55844	1.63142	0.177616	-5.75602	0.639142	0.0774254	0.00316367	1.89485
Prostatitis || id:finn-b-N14_PROSTATITIS	order.Enterobacteriales.id.3468	Weighted median	7	-0.365225	0.322486	0.257412	-0.997298	0.266848	0.69404	0.368875	1.30584
Prostatitis || id:finn-b-N14_PROSTATITIS	order.Enterobacteriales.id.3468	Inverse variance weighted	7	-0.223798	0.297464	0.451838	-0.806827	0.359231	0.799477	0.446272	1.43223
Prostatitis || id:finn-b-N14_PROSTATITIS	order.Enterobacteriales.id.3468	Simple mode	7	-0.399605	0.440487	0.399274	-1.26296	0.463749	0.670585	0.282816	1.59002
Prostatitis || id:finn-b-N14_PROSTATITIS	order.Enterobacteriales.id.3468	Weighted mode	7	-0.362055	0.408744	0.409832	-1.16319	0.439084	0.696244	0.312487	1.55129
Prostatitis || id:finn-b-N14_PROSTATITIS	order.Erysipelotrichales.id.2148	MR Egger	13	0.609665	0.894971	0.509824	-1.14448	2.36381	1.83982	0.31839	10.6314
Prostatitis || id:finn-b-N14_PROSTATITIS	order.Erysipelotrichales.id.2148	Weighted median	13	0.143472	0.266711	0.590625	-0.379282	0.666226	1.15427	0.684353	1.94688
Prostatitis || id:finn-b-N14_PROSTATITIS	order.Erysipelotrichales.id.2148	Inverse variance weighted	13	0.116037	0.20095	0.563642	-0.277826	0.509899	1.12304	0.757429	1.66512
Prostatitis || id:finn-b-N14_PROSTATITIS	order.Erysipelotrichales.id.2148	Simple mode	13	0.155257	0.501716	0.762285	-0.828107	1.13862	1.16796	0.436876	3.12246
Prostatitis || id:finn-b-N14_PROSTATITIS	order.Erysipelotrichales.id.2148	Weighted mode	13	0.202239	0.469385	0.674208	-0.717755	1.12223	1.22414	0.487846	3.07171
Prostatitis || id:finn-b-N14_PROSTATITIS	order.Gastranaerophilales.id.1591	MR Egger	9	0.558759	0.466582	0.270063	-0.355741	1.47326	1.7485	0.700654	4.36343
Prostatitis || id:finn-b-N14_PROSTATITIS	order.Gastranaerophilales.id.1591	Weighted median	9	0.428501	0.178307	0.0162537	0.0790197	0.777981	1.53495	1.08223	2.17707
Prostatitis || id:finn-b-N14_PROSTATITIS	order.Gastranaerophilales.id.1591	Inverse variance weighted	9	0.389092	0.147837	0.00849077	0.0993322	0.678852	1.47564	1.10443	1.97161
Prostatitis || id:finn-b-N14_PROSTATITIS	order.Gastranaerophilales.id.1591	Simple mode	9	0.483503	0.274656	0.116378	-0.0548239	1.02183	1.62175	0.946652	2.77827
Prostatitis || id:finn-b-N14_PROSTATITIS	order.Gastranaerophilales.id.1591	Weighted mode	9	0.465248	0.262865	0.114702	-0.0499685	0.980464	1.59241	0.951259	2.66569
Prostatitis || id:finn-b-N14_PROSTATITIS	order.Lactobacillales.id.1800	MR Egger	15	0.753957	0.429458	0.102675	-0.0877809	1.59569	2.12539	0.915961	4.93175
Prostatitis || id:finn-b-N14_PROSTATITIS	order.Lactobacillales.id.1800	Weighted median	15	0.163222	0.228933	0.475866	-0.285487	0.611931	1.1773	0.751648	1.84399
Prostatitis || id:finn-b-N14_PROSTATITIS	order.Lactobacillales.id.1800	Inverse variance weighted	15	0.0878335	0.177621	0.620954	-0.260304	0.435971	1.09181	0.770817	1.54646
Prostatitis || id:finn-b-N14_PROSTATITIS	order.Lactobacillales.id.1800	Simple mode	15	0.0544606	0.390726	0.891133	-0.711363	0.820285	1.05597	0.490974	2.27115
Prostatitis || id:finn-b-N14_PROSTATITIS	order.Lactobacillales.id.1800	Weighted mode	15	0.0471929	0.359096	0.897312	-0.656636	0.751021	1.04832	0.518593	2.11916
Prostatitis || id:finn-b-N14_PROSTATITIS	order.Methanobacteriales.id.120	MR Egger	9	-0.134253	0.425037	0.761316	-0.967325	0.698819	0.874369	0.380098	2.01138
Prostatitis || id:finn-b-N14_PROSTATITIS	order.Methanobacteriales.id.120	Weighted median	9	-0.312946	0.143738	0.0294656	-0.594673	-0.0312199	0.731289	0.551743	0.969262
Prostatitis || id:finn-b-N14_PROSTATITIS	order.Methanobacteriales.id.120	Inverse variance weighted	9	-0.36882	0.108023	0.000639561	-0.580546	-0.157094	0.69155	0.559593	0.854624
Prostatitis || id:finn-b-N14_PROSTATITIS	order.Methanobacteriales.id.120	Simple mode	9	-0.243331	0.212181	0.284599	-0.659206	0.172543	0.784012	0.517262	1.18832
Prostatitis || id:finn-b-N14_PROSTATITIS	order.Methanobacteriales.id.120	Weighted mode	9	-0.270174	0.205986	0.226038	-0.673907	0.133558	0.763246	0.509713	1.14289
Prostatitis || id:finn-b-N14_PROSTATITIS	order.MollicutesRF9.id.11579	MR Egger	12	0.157422	0.447635	0.732379	-0.719942	1.03479	1.17049	0.48678	2.81451
Prostatitis || id:finn-b-N14_PROSTATITIS	order.MollicutesRF9.id.11579	Weighted median	12	-0.0491324	0.190471	0.796444	-0.422455	0.32419	0.952055	0.655436	1.38291
Prostatitis || id:finn-b-N14_PROSTATITIS	order.MollicutesRF9.id.11579	Inverse variance weighted	12	-0.00497598	0.147317	0.973055	-0.293717	0.283765	0.995036	0.745487	1.32812
Prostatitis || id:finn-b-N14_PROSTATITIS	order.MollicutesRF9.id.11579	Simple mode	12	-0.146144	0.283409	0.616296	-0.701626	0.409339	0.864034	0.495778	1.50582
Prostatitis || id:finn-b-N14_PROSTATITIS	order.MollicutesRF9.id.11579	Weighted mode	12	-0.0539578	0.283777	0.852662	-0.61016	0.502245	0.947472	0.543264	1.65243
Prostatitis || id:finn-b-N14_PROSTATITIS	order.NB1n.id.3953	MR Egger	12	-0.45101	0.423853	0.312315	-1.28176	0.379742	0.636984	0.277548	1.46191
Prostatitis || id:finn-b-N14_PROSTATITIS	order.NB1n.id.3953	Weighted median	12	0.0954131	0.152184	0.530687	-0.202868	0.393695	1.10011	0.816386	1.48245
Prostatitis || id:finn-b-N14_PROSTATITIS	order.NB1n.id.3953	Inverse variance weighted	12	0.24368	0.112817	0.0307757	0.022559	0.464801	1.27594	1.02282	1.5917
Prostatitis || id:finn-b-N14_PROSTATITIS	order.NB1n.id.3953	Simple mode	12	0.034499	0.261497	0.897423	-0.478035	0.547033	1.0351	0.62	1.72812
Prostatitis || id:finn-b-N14_PROSTATITIS	order.NB1n.id.3953	Weighted mode	12	0.0197225	0.259914	0.940876	-0.489709	0.529154	1.01992	0.612804	1.6975
Prostatitis || id:finn-b-N14_PROSTATITIS	order.Pasteurellales.id.3688	MR Egger	13	0.236034	0.277014	0.412344	-0.306913	0.778982	1.26622	0.735714	2.17925
Prostatitis || id:finn-b-N14_PROSTATITIS	order.Pasteurellales.id.3688	Weighted median	13	0.118622	0.167634	0.479181	-0.209942	0.447185	1.12594	0.810631	1.5639
Prostatitis || id:finn-b-N14_PROSTATITIS	order.Pasteurellales.id.3688	Inverse variance weighted	13	0.0146684	0.128115	0.908846	-0.236437	0.265774	1.01478	0.789435	1.30444
Prostatitis || id:finn-b-N14_PROSTATITIS	order.Pasteurellales.id.3688	Simple mode	13	0.112709	0.260317	0.672718	-0.397512	0.622929	1.11931	0.67199	1.86438
Prostatitis || id:finn-b-N14_PROSTATITIS	order.Pasteurellales.id.3688	Weighted mode	13	0.107635	0.202798	0.605274	-0.289848	0.505119	1.11364	0.748377	1.65718
Prostatitis || id:finn-b-N14_PROSTATITIS	order.Rhodospirillales.id.2667	MR Egger	14	0.312673	0.514589	0.554767	-0.695923	1.32127	1.36707	0.498614	3.74817
Prostatitis || id:finn-b-N14_PROSTATITIS	order.Rhodospirillales.id.2667	Weighted median	14	-0.118577	0.164075	0.469865	-0.440165	0.203011	0.888183	0.64393	1.22509
Prostatitis || id:finn-b-N14_PROSTATITIS	order.Rhodospirillales.id.2667	Inverse variance weighted	14	-0.0916435	0.125316	0.464598	-0.337264	0.153977	0.91243	0.713721	1.16646
Prostatitis || id:finn-b-N14_PROSTATITIS	order.Rhodospirillales.id.2667	Simple mode	14	-0.104904	0.263412	0.69691	-0.621192	0.411384	0.900411	0.537304	1.5089
Prostatitis || id:finn-b-N14_PROSTATITIS	order.Rhodospirillales.id.2667	Weighted mode	14	-0.09194	0.251561	0.720633	-0.585	0.40112	0.91216	0.557106	1.4935
Prostatitis || id:finn-b-N14_PROSTATITIS	order.Selenomonadales.id.2165	MR Egger	12	1.24017	0.669668	0.0937507	-0.0723828	2.55272	3.45619	0.930175	12.8419
Prostatitis || id:finn-b-N14_PROSTATITIS	order.Selenomonadales.id.2165	Weighted median	12	0.0834249	0.273994	0.760765	-0.453604	0.620454	1.087	0.635334	1.85977
Prostatitis || id:finn-b-N14_PROSTATITIS	order.Selenomonadales.id.2165	Inverse variance weighted	12	-0.128781	0.205292	0.530458	-0.531155	0.273592	0.879166	0.587926	1.31468
Prostatitis || id:finn-b-N14_PROSTATITIS	order.Selenomonadales.id.2165	Simple mode	12	-0.040774	0.4646	0.931643	-0.95139	0.869842	0.960046	0.386204	2.38653
Prostatitis || id:finn-b-N14_PROSTATITIS	order.Selenomonadales.id.2165	Weighted mode	12	0.0525892	0.469899	0.912906	-0.868414	0.973592	1.054	0.419617	2.64744
Prostatitis || id:finn-b-N14_PROSTATITIS	order.Verrucomicrobiales.id.4030	MR Egger	11	-0.688764	0.647361	0.31506	-1.95759	0.580064	0.502196	0.141198	1.78615
Prostatitis || id:finn-b-N14_PROSTATITIS	order.Verrucomicrobiales.id.4030	Weighted median	11	-0.157553	0.234339	0.501373	-0.616857	0.301751	0.854231	0.539638	1.35222
Prostatitis || id:finn-b-N14_PROSTATITIS	order.Verrucomicrobiales.id.4030	Inverse variance weighted	11	-0.151072	0.190494	0.427749	-0.524441	0.222298	0.859786	0.591886	1.24894
Prostatitis || id:finn-b-N14_PROSTATITIS	order.Verrucomicrobiales.id.4030	Simple mode	11	0.129457	0.399824	0.752771	-0.654198	0.913112	1.13821	0.519859	2.49207
Prostatitis || id:finn-b-N14_PROSTATITIS	order.Verrucomicrobiales.id.4030	Weighted mode	11	-0.0348144	0.352417	0.923259	-0.725551	0.655923	0.965785	0.484058	1.92692
Prostatitis || id:finn-b-N14_PROSTATITIS	order.Victivallales.id.2254	MR Egger	8	-0.102738	0.647206	0.879081	-1.37126	1.16578	0.902363	0.253787	3.20844
Prostatitis || id:finn-b-N14_PROSTATITIS	order.Victivallales.id.2254	Weighted median	8	-0.0260092	0.174971	0.881831	-0.368953	0.316934	0.974326	0.691458	1.37291
Prostatitis || id:finn-b-N14_PROSTATITIS	order.Victivallales.id.2254	Inverse variance weighted	8	-0.0138749	0.168798	0.934489	-0.344718	0.316968	0.986221	0.70842	1.37296
Prostatitis || id:finn-b-N14_PROSTATITIS	order.Victivallales.id.2254	Simple mode	8	0.0297139	0.253946	0.91014	-0.46802	0.527448	1.03016	0.626241	1.6946
Prostatitis || id:finn-b-N14_PROSTATITIS	order.Victivallales.id.2254	Weighted mode	8	0.0297139	0.252566	0.909651	-0.465315	0.524742	1.03016	0.627938	1.69002
Prostatitis || id:finn-b-N14_PROSTATITIS	phylum.Actinobacteria.id.400	MR Egger	14	-0.818933	0.72734	0.28221	-2.24452	0.606653	0.440902	0.105978	1.83428
Prostatitis || id:finn-b-N14_PROSTATITIS	phylum.Actinobacteria.id.400	Weighted median	14	-0.0685176	0.244635	0.779416	-0.548003	0.410968	0.933777	0.578103	1.50828
Prostatitis || id:finn-b-N14_PROSTATITIS	phylum.Actinobacteria.id.400	Inverse variance weighted	14	0.0122399	0.176068	0.944577	-0.332853	0.357333	1.01232	0.716875	1.42951
Prostatitis || id:finn-b-N14_PROSTATITIS	phylum.Actinobacteria.id.400	Simple mode	14	-0.0110335	0.392488	0.978	-0.780311	0.758244	0.989027	0.458264	2.13452
Prostatitis || id:finn-b-N14_PROSTATITIS	phylum.Actinobacteria.id.400	Weighted mode	14	-0.0394239	0.369277	0.91661	-0.763206	0.684358	0.961343	0.466169	1.9825
Prostatitis || id:finn-b-N14_PROSTATITIS	phylum.Bacteroidetes.id.905	MR Egger	10	-0.233322	0.564401	0.690174	-1.33955	0.872904	0.791898	0.261964	2.39385
Prostatitis || id:finn-b-N14_PROSTATITIS	phylum.Bacteroidetes.id.905	Weighted median	10	0.0080803	0.294817	0.978134	-0.569762	0.585922	1.00811	0.56566	1.79665
Prostatitis || id:finn-b-N14_PROSTATITIS	phylum.Bacteroidetes.id.905	Inverse variance weighted	10	-0.105141	0.243134	0.66542	-0.581684	0.371401	0.900197	0.558957	1.44976
Prostatitis || id:finn-b-N14_PROSTATITIS	phylum.Bacteroidetes.id.905	Simple mode	10	-0.0721869	0.471109	0.881599	-0.995561	0.851187	0.930357	0.369516	2.34243
Prostatitis || id:finn-b-N14_PROSTATITIS	phylum.Bacteroidetes.id.905	Weighted mode	10	0.03567	0.407423	0.932151	-0.762878	0.834218	1.03631	0.466322	2.30301
Prostatitis || id:finn-b-N14_PROSTATITIS	phylum.Cyanobacteria.id.1500	MR Egger	8	-0.254055	0.642867	0.706369	-1.51407	1.00596	0.775649	0.220012	2.73454
Prostatitis || id:finn-b-N14_PROSTATITIS	phylum.Cyanobacteria.id.1500	Weighted median	8	0.426214	0.201283	0.0342186	0.0316994	0.820729	1.53145	1.03221	2.27216
Prostatitis || id:finn-b-N14_PROSTATITIS	phylum.Cyanobacteria.id.1500	Inverse variance weighted	8	0.327746	0.179269	0.0675142	-0.0236213	0.679113	1.38784	0.976655	1.97213
Prostatitis || id:finn-b-N14_PROSTATITIS	phylum.Cyanobacteria.id.1500	Simple mode	8	0.446596	0.293587	0.172025	-0.128835	1.02203	1.56298	0.879119	2.77882
Prostatitis || id:finn-b-N14_PROSTATITIS	phylum.Cyanobacteria.id.1500	Weighted mode	8	0.440484	0.282353	0.162715	-0.112929	0.993896	1.55346	0.893214	2.70174
Prostatitis || id:finn-b-N14_PROSTATITIS	phylum.Euryarchaeota.id.55	MR Egger	11	-0.0270868	0.445919	0.952891	-0.901089	0.846915	0.973277	0.406127	2.33244
Prostatitis || id:finn-b-N14_PROSTATITIS	phylum.Euryarchaeota.id.55	Weighted median	11	-0.0777216	0.126993	0.540527	-0.326627	0.171184	0.925222	0.721353	1.18671
Prostatitis || id:finn-b-N14_PROSTATITIS	phylum.Euryarchaeota.id.55	Inverse variance weighted	11	-0.1246	0.095736	0.193088	-0.312243	0.0630422	0.88285	0.731804	1.06507
Prostatitis || id:finn-b-N14_PROSTATITIS	phylum.Euryarchaeota.id.55	Simple mode	11	-0.0568901	0.208816	0.790825	-0.46617	0.352389	0.944698	0.627401	1.42246
Prostatitis || id:finn-b-N14_PROSTATITIS	phylum.Euryarchaeota.id.55	Weighted mode	11	-0.0651958	0.19637	0.746739	-0.45008	0.319688	0.936884	0.637577	1.3767
Prostatitis || id:finn-b-N14_PROSTATITIS	phylum.Firmicutes.id.1672	MR Egger	14	0.793419	0.511367	0.146728	-0.20886	1.7957	2.21094	0.811509	6.02368
Prostatitis || id:finn-b-N14_PROSTATITIS	phylum.Firmicutes.id.1672	Weighted median	14	0.184319	0.249403	0.459883	-0.304512	0.67315	1.2024	0.737483	1.9604
Prostatitis || id:finn-b-N14_PROSTATITIS	phylum.Firmicutes.id.1672	Inverse variance weighted	14	-0.135522	0.215614	0.52965	-0.558126	0.287082	0.87326	0.57228	1.33253
Prostatitis || id:finn-b-N14_PROSTATITIS	phylum.Firmicutes.id.1672	Simple mode	14	0.128035	0.406779	0.757944	-0.669253	0.925322	1.13659	0.512091	2.52268
Prostatitis || id:finn-b-N14_PROSTATITIS	phylum.Firmicutes.id.1672	Weighted mode	14	0.260465	0.311522	0.4182	-0.350119	0.871049	1.29753	0.704604	2.38942
Prostatitis || id:finn-b-N14_PROSTATITIS	phylum.Lentisphaerae.id.2238	MR Egger	9	-0.114656	0.600519	0.854001	-1.29167	1.06236	0.891673	0.27481	2.89319
Prostatitis || id:finn-b-N14_PROSTATITIS	phylum.Lentisphaerae.id.2238	Weighted median	9	0.010317	0.157633	0.947816	-0.298643	0.319277	1.01037	0.741824	1.37613
Prostatitis || id:finn-b-N14_PROSTATITIS	phylum.Lentisphaerae.id.2238	Inverse variance weighted	9	-0.0118306	0.147842	0.93622	-0.301601	0.27794	0.988239	0.739633	1.32041
Prostatitis || id:finn-b-N14_PROSTATITIS	phylum.Lentisphaerae.id.2238	Simple mode	9	0.0335791	0.233916	0.889404	-0.424897	0.492055	1.03415	0.653837	1.63567
Prostatitis || id:finn-b-N14_PROSTATITIS	phylum.Lentisphaerae.id.2238	Weighted mode	9	0.0335791	0.228235	0.886674	-0.413762	0.480921	1.03415	0.661158	1.61756
Prostatitis || id:finn-b-N14_PROSTATITIS	phylum.Proteobacteria.id.2375	MR Egger	12	-0.799832	0.591772	0.206287	-1.95971	0.36004	0.449404	0.1409	1.43339
Prostatitis || id:finn-b-N14_PROSTATITIS	phylum.Proteobacteria.id.2375	Weighted median	12	-0.123272	0.272713	0.651255	-0.65779	0.411246	0.884023	0.517995	1.5087
Prostatitis || id:finn-b-N14_PROSTATITIS	phylum.Proteobacteria.id.2375	Inverse variance weighted	12	0.00525961	0.223171	0.981198	-0.432156	0.442675	1.00527	0.649108	1.55687
Prostatitis || id:finn-b-N14_PROSTATITIS	phylum.Proteobacteria.id.2375	Simple mode	12	-0.365412	0.466757	0.450227	-1.28026	0.549432	0.693911	0.277966	1.73227
Prostatitis || id:finn-b-N14_PROSTATITIS	phylum.Proteobacteria.id.2375	Weighted mode	12	-0.299328	0.47139	0.538418	-1.22325	0.624597	0.741316	0.294271	1.86749
Prostatitis || id:finn-b-N14_PROSTATITIS	phylum.Tenericutes.id.3919	MR Egger	12	0.020797	0.52129	0.968962	-1.00093	1.04253	1.02101	0.367537	2.83637
Prostatitis || id:finn-b-N14_PROSTATITIS	phylum.Tenericutes.id.3919	Weighted median	12	0.0354285	0.208016	0.864761	-0.372283	0.44314	1.03606	0.689159	1.55759
Prostatitis || id:finn-b-N14_PROSTATITIS	phylum.Tenericutes.id.3919	Inverse variance weighted	12	-0.0505727	0.15394	0.742517	-0.352294	0.251149	0.950685	0.703073	1.2855
Prostatitis || id:finn-b-N14_PROSTATITIS	phylum.Tenericutes.id.3919	Simple mode	12	0.214946	0.337236	0.536921	-0.446037	0.875929	1.2398	0.64016	2.40111
Prostatitis || id:finn-b-N14_PROSTATITIS	phylum.Tenericutes.id.3919	Weighted mode	12	0.158818	0.294318	0.600216	-0.418045	0.735681	1.17212	0.658333	2.0869
Prostatitis || id:finn-b-N14_PROSTATITIS	phylum.Verrucomicrobia.id.3982	MR Egger	12	-0.263905	0.40452	0.52886	-1.05676	0.528955	0.768047	0.347579	1.69716
Prostatitis || id:finn-b-N14_PROSTATITIS	phylum.Verrucomicrobia.id.3982	Weighted median	12	-0.203769	0.21531	0.343944	-0.625777	0.218238	0.81565	0.534846	1.24388
Prostatitis || id:finn-b-N14_PROSTATITIS	phylum.Verrucomicrobia.id.3982	Inverse variance weighted	12	-0.35418	0.154209	0.021633	-0.65643	-0.0519301	0.701749	0.5187	0.949395
Prostatitis || id:finn-b-N14_PROSTATITIS	phylum.Verrucomicrobia.id.3982	Simple mode	12	-0.540504	0.353844	0.154861	-1.23404	0.153031	0.582454	0.291114	1.16536
Prostatitis || id:finn-b-N14_PROSTATITIS	phylum.Verrucomicrobia.id.3982	Weighted mode	12	-0.214813	0.287373	0.470436	-0.778063	0.348438	0.806692	0.459295	1.41685
