# Supplementary material for: Preliminary study of the effect of gut microbiota on the development of prostatitis
Source: BMC Med Genomics. 2024 Jan 25;17:35. doi: 10.1186/s12920-024-01812-y (PMC10809527; doi:10.1186/s12920-024-01812-y)
Supplement: Supplementary file 4 — Supplementary Material 4 [file 12920_2024_1812_MOESM4_ESM.xlsx]

## Sheet: Sheet1
Supplement Table 3: Characteristics of the genetic instrumental variables used in the 2 sample MR analysis
SNP	times	id.exposure	other_allele.exposure	effect_allele.exposure	beta.exposure	se.exposure	pval.exposure	samplesize.exposure	exposure	F statistic
rs11655079	1	class.Actinobacteria.id.419	C	T	-0.0560674	0.0124286	5.92512e-06	16309	class.Actinobacteria.id.419	20.3507
rs11745923	1	class.Actinobacteria.id.419	T	G	0.0563759	0.0115529	1.58131e-06	16312	class.Actinobacteria.id.419	23.8124
rs12049045	1	class.Actinobacteria.id.419	G	A	0.0510452	0.0114325	8.62622e-06	16311	class.Actinobacteria.id.419	19.9356
rs134366	1	class.Actinobacteria.id.419	A	G	0.111877	0.023501	1.50428e-06	14302	class.Actinobacteria.id.419	22.6624
rs1376754	1	class.Actinobacteria.id.419	A	G	0.0509242	0.0112503	6.71385e-06	16182	class.Actinobacteria.id.419	20.489
rs1515761	1	class.Actinobacteria.id.419	C	T	0.0762317	0.0169884	4.96362e-06	15525	class.Actinobacteria.id.419	20.1357
rs182549	1	class.Actinobacteria.id.419	T	C	0.111489	0.012066	3.79006e-20	16313	class.Actinobacteria.id.419	85.3772
rs4945008	1	class.Actinobacteria.id.419	G	A	0.0540741	0.0121393	5.39237e-06	16313	class.Actinobacteria.id.419	19.8421
rs6660520	1	class.Actinobacteria.id.419	G	A	0.0711483	0.0134495	1.10652e-07	16308	class.Actinobacteria.id.419	27.9843
rs72767435	1	class.Actinobacteria.id.419	C	T	-0.126352	0.0273626	2.56804e-06	12898	class.Actinobacteria.id.419	21.3231
rs7322849	1	class.Actinobacteria.id.419	C	T	0.0944467	0.0192976	6.20794e-07	16313	class.Actinobacteria.id.419	23.9534
rs80083040	1	class.Actinobacteria.id.419	G	T	0.155784	0.0348017	8.62105e-06	8003	class.Actinobacteria.id.419	20.0376
rs857444	1	class.Actinobacteria.id.419	T	C	0.0509553	0.011539	8.92233e-06	16312	class.Actinobacteria.id.419	19.5002
rs961091	1	class.Actinobacteria.id.419	A	G	0.0501255	0.011255	8.67593e-06	16311	class.Actinobacteria.id.419	19.8348
rs140912403	2	class.Alphaproteobacteria.id.2379	T	C	-0.160677	0.0317708	6.20363e-07	8520	class.Alphaproteobacteria.id.2379	25.5772
rs34569731	2	class.Alphaproteobacteria.id.2379	G	A	0.0705145	0.0157564	7.37916e-06	9115	class.Alphaproteobacteria.id.2379	20.0283
rs55876211	2	class.Alphaproteobacteria.id.2379	T	C	-0.080811	0.0184159	7.53639e-06	9589	class.Alphaproteobacteria.id.2379	19.2554
rs62285697	2	class.Alphaproteobacteria.id.2379	T	C	0.0805256	0.0180912	9.75933e-06	9115	class.Alphaproteobacteria.id.2379	19.8123
rs76784716	2	class.Alphaproteobacteria.id.2379	G	A	0.133271	0.0267738	5.09141e-07	9593	class.Alphaproteobacteria.id.2379	24.7773
rs7960664	2	class.Alphaproteobacteria.id.2379	A	G	0.0969489	0.0215149	8.84301e-06	9596	class.Alphaproteobacteria.id.2379	20.3053
rs9813022	2	class.Alphaproteobacteria.id.2379	G	A	-0.0751277	0.0153867	1.05333e-06	9593	class.Alphaproteobacteria.id.2379	23.8403
rs11110282	3	class.Bacilli.id.1673	G	A	-0.101189	0.0217379	4.85442e-06	16026	class.Bacilli.id.1673	21.6688
rs11730038	3	class.Bacilli.id.1673	A	G	-0.0630747	0.0128717	1.96025e-06	17377	class.Bacilli.id.1673	24.0124
rs12797734	3	class.Bacilli.id.1673	C	T	0.0572158	0.0126793	7.21166e-06	16902	class.Bacilli.id.1673	20.363
rs13068444	3	class.Bacilli.id.1673	G	A	0.0601035	0.0136407	9.53048e-06	17260	class.Bacilli.id.1673	19.4144
rs1595463	3	class.Bacilli.id.1673	A	C	0.0476864	0.0108547	7.9738e-06	17358	class.Bacilli.id.1673	19.2998
rs28564647	3	class.Bacilli.id.1673	G	T	-0.0613034	0.0137579	7.81199e-06	17368	class.Bacilli.id.1673	19.8548
rs2952251	3	class.Bacilli.id.1673	G	A	-0.0598868	0.0123903	1.07895e-06	17360	class.Bacilli.id.1673	23.3615
rs34989881	3	class.Bacilli.id.1673	G	A	0.111056	0.0246039	6.54586e-06	12966	class.Bacilli.id.1673	20.374
rs35344081	3	class.Bacilli.id.1673	A	G	0.0619529	0.0127066	1.01498e-06	17374	class.Bacilli.id.1673	23.7718
rs4028634	3	class.Bacilli.id.1673	C	T	0.0520614	0.0109842	2.2076e-06	17377	class.Bacilli.id.1673	22.4646
rs4459992	3	class.Bacilli.id.1673	C	T	0.0535854	0.0116362	4.29836e-06	17362	class.Bacilli.id.1673	21.2066
rs57872228	3	class.Bacilli.id.1673	T	C	-0.0714773	0.0146647	9.21977e-07	17375	class.Bacilli.id.1673	23.7569
rs694949	3	class.Bacilli.id.1673	G	A	-0.081146	0.0180042	7.59585e-06	16600	class.Bacilli.id.1673	20.3135
rs74663707	3	class.Bacilli.id.1673	T	C	0.0979154	0.0224074	8.45686e-06	15769	class.Bacilli.id.1673	19.095
rs7666190	3	class.Bacilli.id.1673	A	C	-0.104044	0.0247934	8.46829e-06	10436	class.Bacilli.id.1673	17.6102
rs77558518	3	class.Bacilli.id.1673	G	A	-0.107255	0.0222879	1.33772e-06	15836	class.Bacilli.id.1673	23.1577
rs78938557	3	class.Bacilli.id.1673	C	T	0.108007	0.0232858	1.06891e-06	15226	class.Bacilli.id.1673	21.5142
rs9581006	3	class.Bacilli.id.1673	T	C	0.225309	0.0467697	1.79458e-06	4253	class.Bacilli.id.1673	23.2075
rs11146701	4	class.Bacteroidia.id.912	G	A	0.0473596	0.010541	7.08228e-06	18220	class.Bacteroidia.id.912	20.1861
rs17343978	4	class.Bacteroidia.id.912	C	A	-0.0552057	0.0120278	8.35928e-06	18334	class.Bacteroidia.id.912	21.0668
rs2032750	4	class.Bacteroidia.id.912	C	T	-0.0508393	0.0106807	1.91509e-06	17853	class.Bacteroidia.id.912	22.6567
rs4146051	4	class.Bacteroidia.id.912	G	A	-0.107377	0.0245661	8.76426e-06	11372	class.Bacteroidia.id.912	19.1051
rs4916508	4	class.Bacteroidia.id.912	A	G	-0.0466729	0.0105312	8.47116e-06	18324	class.Bacteroidia.id.912	19.6413
rs55773148	4	class.Bacteroidia.id.912	A	G	-0.121514	0.0236759	3.89585e-07	11349	class.Bacteroidia.id.912	26.3413
rs62531359	4	class.Bacteroidia.id.912	G	T	0.0655728	0.0149891	9.08665e-06	18320	class.Bacteroidia.id.912	19.1381
rs62575403	4	class.Bacteroidia.id.912	T	C	0.140055	0.0311128	7.06129e-06	9668	class.Bacteroidia.id.912	20.2636
rs72706335	4	class.Bacteroidia.id.912	C	T	-0.22241	0.0493458	7.65519e-06	3819	class.Bacteroidia.id.912	20.3145
rs73975615	4	class.Bacteroidia.id.912	A	G	-0.207018	0.0442633	1.21616e-06	3350	class.Bacteroidia.id.912	21.874
rs7631304	4	class.Bacteroidia.id.912	A	G	-0.0645771	0.0132957	8.36781e-07	18334	class.Bacteroidia.id.912	23.5902
rs79585701	4	class.Bacteroidia.id.912	C	A	0.0646823	0.0149628	9.98589e-06	18334	class.Bacteroidia.id.912	18.6872
rs929878	4	class.Bacteroidia.id.912	T	C	-0.0548532	0.012153	4.73377e-06	18334	class.Bacteroidia.id.912	20.3723
rs11128180	5	class.Betaproteobacteria.id.2867	G	A	0.0592944	0.0128769	3.67144e-06	17151	class.Betaproteobacteria.id.2867	21.2033
rs1511453	5	class.Betaproteobacteria.id.2867	G	A	0.0923492	0.0199158	4.75765e-06	17085	class.Betaproteobacteria.id.2867	21.5016
rs1928341	5	class.Betaproteobacteria.id.2867	G	A	0.0525581	0.0110408	2.01529e-06	17150	class.Betaproteobacteria.id.2867	22.661
rs2321387	5	class.Betaproteobacteria.id.2867	A	G	-0.0494596	0.0109424	5.80036e-06	17149	class.Betaproteobacteria.id.2867	20.4304
rs2613606	5	class.Betaproteobacteria.id.2867	T	C	-0.0513106	0.0109091	2.19817e-06	17146	class.Betaproteobacteria.id.2867	22.1226
rs320161	5	class.Betaproteobacteria.id.2867	G	A	0.0572286	0.01262	7.33242e-06	17035	class.Betaproteobacteria.id.2867	20.5641
rs4033856	5	class.Betaproteobacteria.id.2867	T	C	0.0832423	0.0167237	5.17166e-07	15945	class.Betaproteobacteria.id.2867	24.7756
rs6087811	5	class.Betaproteobacteria.id.2867	G	T	-0.0978177	0.0198522	7.44305e-07	16184	class.Betaproteobacteria.id.2867	24.2783
rs62395635	5	class.Betaproteobacteria.id.2867	C	T	0.109741	0.0236	2.94091e-06	15108	class.Betaproteobacteria.id.2867	21.6228
rs75242906	5	class.Betaproteobacteria.id.2867	T	C	-0.121083	0.028075	9.27278e-06	10803	class.Betaproteobacteria.id.2867	18.6007
rs10774377	6	class.Clostridia.id.1859	G	A	0.052659	0.0113858	3.24401e-06	18330	class.Clostridia.id.1859	21.3902
rs112334273	6	class.Clostridia.id.1859	A	G	0.0641008	0.0127404	3.81407e-07	18217	class.Clostridia.id.1859	25.3141
rs13105690	6	class.Clostridia.id.1859	C	T	-0.0529097	0.011818	8.7779e-06	18340	class.Clostridia.id.1859	20.044
rs13179700	6	class.Clostridia.id.1859	C	T	0.0511937	0.0109569	3.37083e-06	18338	class.Clostridia.id.1859	21.8303
rs1842454	6	class.Clostridia.id.1859	A	G	-0.0547202	0.0127338	8.72023e-06	18340	class.Clostridia.id.1859	18.4662
rs2273429	6	class.Clostridia.id.1859	G	A	-0.0724037	0.0153105	4.52136e-06	18337	class.Clostridia.id.1859	22.3637
rs6797343	6	class.Clostridia.id.1859	T	G	0.0592279	0.0134556	9.35647e-06	18340	class.Clostridia.id.1859	19.3751
rs6814436	6	class.Clostridia.id.1859	C	T	0.0739995	0.0150815	9.65098e-07	18336	class.Clostridia.id.1859	24.0751
rs6815608	6	class.Clostridia.id.1859	C	T	0.103803	0.0210883	4.01857e-07	16731	class.Clostridia.id.1859	24.2292
rs72738886	6	class.Clostridia.id.1859	C	T	0.086617	0.0190393	8.24241e-06	16934	class.Clostridia.id.1859	20.6969
rs72915163	6	class.Clostridia.id.1859	C	T	-0.0581025	0.0120557	1.34295e-06	18317	class.Clostridia.id.1859	23.2275
rs72915163	6	class.Clostridia.id.1859	C	C	-0.0581025	0.0120557	1.34295e-06	18317	class.Clostridia.id.1859	23.2275
rs11250875	7	class.Coriobacteriia.id.809	C	T	0.06075	0.0130939	4.82844e-06	17690	class.Coriobacteriia.id.809	21.5256
rs11656361	7	class.Coriobacteriia.id.809	C	A	0.0773006	0.017553	8.02017e-06	16665	class.Coriobacteriia.id.809	19.3939
rs12974142	7	class.Coriobacteriia.id.809	A	G	0.0789796	0.0177205	8.51232e-06	17413	class.Coriobacteriia.id.809	19.8646
rs13307134	7	class.Coriobacteriia.id.809	T	C	0.0565686	0.0126265	7.79931e-06	17527	class.Coriobacteriia.id.809	20.0718
rs1397793	7	class.Coriobacteriia.id.809	A	G	-0.0498855	0.0112446	9.77381e-06	17527	class.Coriobacteriia.id.809	19.6815
rs1816223	7	class.Coriobacteriia.id.809	G	A	-0.0586265	0.0129006	4.84114e-06	17688	class.Coriobacteriia.id.809	20.6523
rs240104	7	class.Coriobacteriia.id.809	C	T	-0.0603429	0.0126849	1.51603e-06	17577	class.Coriobacteriia.id.809	22.6296
rs2442778	7	class.Coriobacteriia.id.809	A	G	-0.116408	0.0258545	9.02703e-06	13472	class.Coriobacteriia.id.809	20.2719
rs3025411	7	class.Coriobacteriia.id.809	G	A	0.0926543	0.0209468	8.26912e-06	15671	class.Coriobacteriia.id.809	19.5657
rs34739816	7	class.Coriobacteriia.id.809	T	G	0.0965017	0.0207666	3.88358e-06	16593	class.Coriobacteriia.id.809	21.5943
rs67561917	7	class.Coriobacteriia.id.809	G	A	-0.0714367	0.0154113	5.39129e-06	17333	class.Coriobacteriia.id.809	21.4863
rs719099	7	class.Coriobacteriia.id.809	G	A	0.0778402	0.0155815	5.43317e-07	17687	class.Coriobacteriia.id.809	24.9568
rs8010111	7	class.Coriobacteriia.id.809	A	G	-0.103377	0.0229286	6.89624e-06	15996	class.Coriobacteriia.id.809	20.3278
rs1035691	8	class.Deltaproteobacteria.id.3087	G	A	-0.055176	0.0121602	9.65172e-06	15168	class.Deltaproteobacteria.id.3087	20.5883
rs11599763	8	class.Deltaproteobacteria.id.3087	C	T	-0.0544219	0.0117397	3.94123e-06	15168	class.Deltaproteobacteria.id.3087	21.49
rs17084793	8	class.Deltaproteobacteria.id.3087	A	G	-0.0710762	0.015953	5.68634e-06	15164	class.Deltaproteobacteria.id.3087	19.8501
rs17791387	8	class.Deltaproteobacteria.id.3087	G	A	-0.0735881	0.0154246	1.60223e-06	15071	class.Deltaproteobacteria.id.3087	22.7607
rs2838334	8	class.Deltaproteobacteria.id.3087	A	G	0.0561722	0.0124124	5.44551e-06	15168	class.Deltaproteobacteria.id.3087	20.4801
rs3935584	8	class.Deltaproteobacteria.id.3087	T	C	-0.0523485	0.011566	7.50121e-06	15166	class.Deltaproteobacteria.id.3087	20.4851
rs4506934	8	class.Deltaproteobacteria.id.3087	T	C	-0.0936514	0.02012	3.58887e-06	15061	class.Deltaproteobacteria.id.3087	21.6656
rs55744759	8	class.Deltaproteobacteria.id.3087	G	A	-0.0779693	0.0170738	7.3137e-06	15168	class.Deltaproteobacteria.id.3087	20.8538
rs6058181	8	class.Deltaproteobacteria.id.3087	T	C	0.0825716	0.0165958	3.39554e-07	15100	class.Deltaproteobacteria.id.3087	24.755
rs62020470	8	class.Deltaproteobacteria.id.3087	G	A	-0.0585411	0.0129358	4.85084e-06	15168	class.Deltaproteobacteria.id.3087	20.4801
rs9928243	8	class.Deltaproteobacteria.id.3087	A	C	-0.0538457	0.0117718	5.02081e-06	15167	class.Deltaproteobacteria.id.3087	20.9227
rs1074800	9	class.Erysipelotrichia.id.2147	G	A	0.0492438	0.010887	6.14583e-06	17789	class.Erysipelotrichia.id.2147	20.459
rs10781552	9	class.Erysipelotrichia.id.2147	T	C	-0.0552212	0.0116074	2.33114e-06	17789	class.Erysipelotrichia.id.2147	22.6329
rs17530232	9	class.Erysipelotrichia.id.2147	G	A	0.10305	0.0224648	2.79123e-06	16622	class.Erysipelotrichia.id.2147	21.0423
rs1884466	9	class.Erysipelotrichia.id.2147	T	C	-0.0475363	0.0106939	9.52701e-06	18205	class.Erysipelotrichia.id.2147	19.7598
rs2300774	9	class.Erysipelotrichia.id.2147	A	G	0.0524152	0.0106784	8.95466e-07	18216	class.Erysipelotrichia.id.2147	24.0937
rs290833	9	class.Erysipelotrichia.id.2147	G	T	-0.0497374	0.0111376	8.029e-06	17789	class.Erysipelotrichia.id.2147	19.9425
rs35161940	9	class.Erysipelotrichia.id.2147	C	T	-0.0806041	0.0167641	1.8451e-06	18213	class.Erysipelotrichia.id.2147	23.1182
rs4078432	9	class.Erysipelotrichia.id.2147	T	C	-0.0608929	0.0133764	4.23104e-06	17789	class.Erysipelotrichia.id.2147	20.7232
rs56970041	9	class.Erysipelotrichia.id.2147	G	T	0.0724144	0.0164471	5.40344e-06	18217	class.Erysipelotrichia.id.2147	19.3854
rs62504403	9	class.Erysipelotrichia.id.2147	T	C	0.0681159	0.0127883	1.12265e-07	16981	class.Erysipelotrichia.id.2147	28.3706
rs7234058	9	class.Erysipelotrichia.id.2147	C	T	-0.0945759	0.0194091	9.12341e-07	16874	class.Erysipelotrichia.id.2147	23.7438
rs7826267	9	class.Erysipelotrichia.id.2147	G	T	-0.0839071	0.0199131	9.28449e-06	17586	class.Erysipelotrichia.id.2147	17.755
rs8003149	9	class.Erysipelotrichia.id.2147	T	C	0.0538798	0.0116888	4.08475e-06	18213	class.Erysipelotrichia.id.2147	21.2477
rs11181912	10	class.Gammaproteobacteria.id.3303	A	G	-0.0579153	0.0118796	9.94762e-07	16017	class.Gammaproteobacteria.id.3303	23.7673
rs12404135	10	class.Gammaproteobacteria.id.3303	G	A	-0.0788843	0.0172415	8.89485e-06	15231	class.Gammaproteobacteria.id.3303	20.9329
rs6706173	10	class.Gammaproteobacteria.id.3303	C	A	0.074251	0.0146392	1.99495e-07	16020	class.Gammaproteobacteria.id.3303	25.7257
rs75101789	10	class.Gammaproteobacteria.id.3303	T	C	0.0729012	0.0163003	8.78789e-06	16024	class.Gammaproteobacteria.id.3303	20.0023
rs79795896	10	class.Gammaproteobacteria.id.3303	G	A	-0.15921	0.0351373	7.92404e-06	7577	class.Gammaproteobacteria.id.3303	20.5307
rs9494710	10	class.Gammaproteobacteria.id.3303	T	C	-0.0549673	0.0120924	4.54607e-06	15650	class.Gammaproteobacteria.id.3303	20.6625
rs1002941	11	class.Lentisphaeria.id.2250	A	G	0.105025	0.0233484	8.14836e-06	4734	class.Lentisphaeria.id.2250	20.2334
rs11770843	11	class.Lentisphaeria.id.2250	T	C	0.109431	0.0234879	1.90729e-06	4705	class.Lentisphaeria.id.2250	21.7066
rs17114848	11	class.Lentisphaeria.id.2250	A	G	0.152377	0.0324332	4.05865e-06	4734	class.Lentisphaeria.id.2250	22.0729
rs2031282	11	class.Lentisphaeria.id.2250	G	A	0.122369	0.0270329	4.3826e-06	4734	class.Lentisphaeria.id.2250	20.4905
rs2825714	11	class.Lentisphaeria.id.2250	G	A	-0.13741	0.0289246	1.72211e-06	4734	class.Lentisphaeria.id.2250	22.5685
rs62570196	11	class.Lentisphaeria.id.2250	T	C	-0.21635	0.0439866	1.07926e-06	3712	class.Lentisphaeria.id.2250	24.1922
rs72640280	11	class.Lentisphaeria.id.2250	G	A	0.220207	0.0486196	5.18035e-06	3816	class.Lentisphaeria.id.2250	20.5134
rs77599476	11	class.Lentisphaeria.id.2250	G	A	0.230292	0.0480168	1.86133e-06	3722	class.Lentisphaeria.id.2250	23.0022
rs10148250	12	class.Melainabacteria.id.1589	A	G	0.0861928	0.0193381	8.67135e-06	5453	class.Melainabacteria.id.1589	19.8662
rs10738747	12	class.Melainabacteria.id.1589	A	G	0.0814624	0.0184409	9.95804e-06	5884	class.Melainabacteria.id.1589	19.5141
rs11150282	12	class.Melainabacteria.id.1589	C	T	0.0989487	0.0196972	6.02892e-07	5873	class.Melainabacteria.id.1589	25.2356
rs113884518	12	class.Melainabacteria.id.1589	C	T	-0.205352	0.0454982	8.0567e-06	4442	class.Melainabacteria.id.1589	20.3708
rs28678345	12	class.Melainabacteria.id.1589	C	T	0.214848	0.0470878	6.69088e-06	4323	class.Melainabacteria.id.1589	20.8184
rs367480	12	class.Melainabacteria.id.1589	A	G	-0.083758	0.0185796	8.19925e-06	5887	class.Melainabacteria.id.1589	20.3226
rs4129395	12	class.Melainabacteria.id.1589	A	G	0.0896187	0.0185106	1.48056e-06	5887	class.Melainabacteria.id.1589	23.44
rs789069	12	class.Melainabacteria.id.1589	C	A	-0.103539	0.0234287	6.84635e-06	5879	class.Melainabacteria.id.1589	19.5305
rs79790072	12	class.Melainabacteria.id.1589	C	T	0.226722	0.0487841	3.29009e-06	4107	class.Melainabacteria.id.1589	21.5989
rs9864379	12	class.Melainabacteria.id.1589	C	T	-0.159735	0.0292553	5.3606e-08	5777	class.Melainabacteria.id.1589	29.8118
rs10202904	13	class.Methanobacteria.id.119	G	T	-0.121754	0.0235357	3.0143e-07	3695	class.Methanobacteria.id.119	26.7615
rs10424197	13	class.Methanobacteria.id.119	A	G	-0.111274	0.0247517	9.27887e-06	3698	class.Methanobacteria.id.119	20.2106
rs4257531	13	class.Methanobacteria.id.119	A	G	0.164498	0.0364959	7.44344e-06	3162	class.Methanobacteria.id.119	20.3158
rs6508769	13	class.Methanobacteria.id.119	C	T	0.153519	0.0344519	8.22529e-06	3319	class.Methanobacteria.id.119	19.8564
rs6776814	13	class.Methanobacteria.id.119	C	T	-0.199566	0.0411825	1.63062e-06	3385	class.Methanobacteria.id.119	23.4827
rs73068003	13	class.Methanobacteria.id.119	T	G	-0.15814	0.0351803	8.44583e-06	3692	class.Methanobacteria.id.119	20.2063
rs73457410	13	class.Methanobacteria.id.119	G	A	0.21534	0.0436695	1.40855e-06	3498	class.Methanobacteria.id.119	24.316
rs75208022	13	class.Methanobacteria.id.119	T	C	-0.227245	0.048763	5.92103e-06	3203	class.Methanobacteria.id.119	21.7173
rs894996	13	class.Methanobacteria.id.119	A	C	0.216999	0.0449076	1.87557e-06	3582	class.Methanobacteria.id.119	23.3495
rs10108398	14	class.Mollicutes.id.3920	A	G	0.0769142	0.0153953	1.09e-06	10932	class.Mollicutes.id.3920	24.9596
rs11890098	14	class.Mollicutes.id.3920	G	A	0.074438	0.0153389	9.56571e-07	11392	class.Mollicutes.id.3920	23.5507
rs12566890	14	class.Mollicutes.id.3920	G	T	-0.101147	0.0230978	3.65095e-06	11371	class.Mollicutes.id.3920	19.1763
rs17214486	14	class.Mollicutes.id.3920	A	C	0.06099	0.0135623	6.60866e-06	11387	class.Mollicutes.id.3920	20.2233
rs2464826	14	class.Mollicutes.id.3920	C	A	0.0944239	0.0211806	8.39505e-06	10998	class.Mollicutes.id.3920	19.8741
rs28537087	14	class.Mollicutes.id.3920	A	G	0.0820873	0.0188312	8.07399e-06	11382	class.Mollicutes.id.3920	19.0019
rs3768491	14	class.Mollicutes.id.3920	G	A	-0.0681052	0.0149061	4.23352e-06	11002	class.Mollicutes.id.3920	20.8753
rs4885016	14	class.Mollicutes.id.3920	C	T	-0.0819606	0.0181628	7.26986e-06	11388	class.Mollicutes.id.3920	20.3632
rs6043847	14	class.Mollicutes.id.3920	C	T	-0.114937	0.0248606	4.55476e-06	11130	class.Mollicutes.id.3920	21.3746
rs72901605	14	class.Mollicutes.id.3920	C	T	-0.0841852	0.0178119	3.2579e-06	10526	class.Mollicutes.id.3920	22.3383
rs74603314	14	class.Mollicutes.id.3920	C	T	0.221639	0.0462918	1.55689e-06	4499	class.Mollicutes.id.3920	22.9238
rs78169027	14	class.Mollicutes.id.3920	G	A	-0.108283	0.0237289	5.8761e-06	10542	class.Mollicutes.id.3920	20.824
rs1135612	15	class.Negativicutes.id.2164	A	G	0.0529785	0.0119177	9.26307e-06	18164	class.Negativicutes.id.2164	19.7614
rs13086907	15	class.Negativicutes.id.2164	A	G	0.0625312	0.0131735	1.95488e-06	18163	class.Negativicutes.id.2164	22.5315
rs1643968	15	class.Negativicutes.id.2164	C	T	-0.0565284	0.0112298	4.14596e-07	18170	class.Negativicutes.id.2164	25.339
rs1649999	15	class.Negativicutes.id.2164	G	A	0.0748989	0.0166458	7.5812e-06	18036	class.Negativicutes.id.2164	20.2462
rs2834062	15	class.Negativicutes.id.2164	G	A	0.0489057	0.0108842	8.4392e-06	18171	class.Negativicutes.id.2164	20.1897
rs4463806	15	class.Negativicutes.id.2164	C	T	-0.0543966	0.0129365	7.80662e-06	18160	class.Negativicutes.id.2164	17.6811
rs4722181	15	class.Negativicutes.id.2164	G	T	0.0501306	0.0105798	2.00112e-06	18163	class.Negativicutes.id.2164	22.4518
rs60274479	15	class.Negativicutes.id.2164	C	T	-0.0659623	0.0134137	1.1623e-06	17610	class.Negativicutes.id.2164	24.1822
rs61249479	15	class.Negativicutes.id.2164	C	A	0.0777075	0.0168628	2.95471e-06	18165	class.Negativicutes.id.2164	21.2357
rs71405394	15	class.Negativicutes.id.2164	A	G	-0.114178	0.02405	2.16631e-06	13861	class.Negativicutes.id.2164	22.539
rs73232831	15	class.Negativicutes.id.2164	A	G	-0.151829	0.0314932	1.87452e-06	9382	class.Negativicutes.id.2164	23.2421
rs9423647	15	class.Negativicutes.id.2164	A	G	0.047817	0.0105282	6.06114e-06	18164	class.Negativicutes.id.2164	20.628
rs111862613	16	class.Verrucomicrobiae.id.4029	C	T	0.090699	0.0196746	3.73846e-06	11621	class.Verrucomicrobiae.id.4029	21.2517
rs117107102	16	class.Verrucomicrobiae.id.4029	G	A	0.204683	0.0431573	2.91821e-06	4975	class.Verrucomicrobiae.id.4029	22.4934
rs11729256	16	class.Verrucomicrobiae.id.4029	C	T	0.0749798	0.0150177	6.7309e-07	11861	class.Verrucomicrobiae.id.4029	24.9277
rs12908520	16	class.Verrucomicrobiae.id.4029	A	G	0.0618926	0.0130946	2.17163e-06	11863	class.Verrucomicrobiae.id.4029	22.3404
rs2602429	16	class.Verrucomicrobiae.id.4029	T	C	0.0746844	0.0156194	2.58297e-06	11690	class.Verrucomicrobiae.id.4029	22.8628
rs4242783	16	class.Verrucomicrobiae.id.4029	A	G	0.0689292	0.0147693	2.63612e-06	11690	class.Verrucomicrobiae.id.4029	21.7815
rs4936098	16	class.Verrucomicrobiae.id.4029	G	A	0.0648843	0.0135928	1.12221e-06	11858	class.Verrucomicrobiae.id.4029	22.7856
rs61779207	16	class.Verrucomicrobiae.id.4029	A	G	-0.0758309	0.0167762	6.72285e-06	11591	class.Verrucomicrobiae.id.4029	20.4318
rs74542928	16	class.Verrucomicrobiae.id.4029	C	T	0.112164	0.0236422	1.63222e-06	11216	class.Verrucomicrobiae.id.4029	22.5076
rs9349825	16	class.Verrucomicrobiae.id.4029	G	A	-0.0704036	0.0147128	2.53687e-06	11858	class.Verrucomicrobiae.id.4029	22.8981
rs941682	16	class.Verrucomicrobiae.id.4029	A	G	-0.0631436	0.0143767	9.61003e-06	11809	class.Verrucomicrobiae.id.4029	19.2902
rs262812	17	family.Acidaminococcaceae.id.2166	C	T	-0.065675	0.0142257	3.24906e-06	12099	family.Acidaminococcaceae.id.2166	21.3135
rs2933324	17	family.Acidaminococcaceae.id.2166	G	A	-0.0662557	0.0140257	2.23676e-06	12525	family.Acidaminococcaceae.id.2166	22.3152
rs45497800	17	family.Acidaminococcaceae.id.2166	C	T	-0.117863	0.0257351	5.86428e-06	11316	family.Acidaminococcaceae.id.2166	20.975
rs6589457	17	family.Acidaminococcaceae.id.2166	G	A	0.165911	0.0349516	2.31508e-06	7386	family.Acidaminococcaceae.id.2166	22.5328
rs6923842	17	family.Acidaminococcaceae.id.2166	C	T	-0.0796106	0.0169192	2.21303e-06	11904	family.Acidaminococcaceae.id.2166	22.1401
rs74540770	17	family.Acidaminococcaceae.id.2166	A	G	-0.108969	0.0243533	7.08804e-06	10606	family.Acidaminococcaceae.id.2166	20.0213
rs78702810	17	family.Acidaminococcaceae.id.2166	C	T	-0.143755	0.0323244	9.16468e-06	7992	family.Acidaminococcaceae.id.2166	19.7782
rs2889192	18	family.Actinomycetaceae.id.421	T	G	0.0887537	0.0195009	3.64417e-06	7710	family.Actinomycetaceae.id.421	20.7141
rs34583783	18	family.Actinomycetaceae.id.421	T	G	0.123756	0.026427	5.47971e-06	7710	family.Actinomycetaceae.id.421	21.9299
rs35011108	18	family.Actinomycetaceae.id.421	G	A	0.241826	0.0503796	1.8267e-06	3630	family.Actinomycetaceae.id.421	23.0408
rs4073240	18	family.Actinomycetaceae.id.421	A	G	0.0747546	0.0164684	6.05333e-06	7710	family.Actinomycetaceae.id.421	20.6051
rs112135816	19	family.Alcaligenaceae.id.2875	G	T	-0.0775052	0.0171554	5.27662e-06	15545	family.Alcaligenaceae.id.2875	20.4109
rs1153990	19	family.Alcaligenaceae.id.2875	G	A	-0.058727	0.0128306	5.96787e-06	16808	family.Alcaligenaceae.id.2875	20.95
rs147968	19	family.Alcaligenaceae.id.2875	T	C	0.0489475	0.0110321	9.12701e-06	16810	family.Alcaligenaceae.id.2875	19.6855
rs28480294	19	family.Alcaligenaceae.id.2875	C	T	-0.0516967	0.0115503	6.606e-06	16377	family.Alcaligenaceae.id.2875	20.0326
rs4033856	19	family.Alcaligenaceae.id.2875	T	C	0.081834	0.0168931	1.02902e-06	15623	family.Alcaligenaceae.id.2875	23.4665
rs62191117	19	family.Alcaligenaceae.id.2875	G	A	0.0684302	0.0133636	2.75943e-07	16688	family.Alcaligenaceae.id.2875	26.221
rs62395635	19	family.Alcaligenaceae.id.2875	C	T	0.110583	0.0238514	3.34696e-06	14802	family.Alcaligenaceae.id.2875	21.4955
rs6969323	19	family.Alcaligenaceae.id.2875	C	A	-0.0593564	0.0129137	3.88581e-06	16810	family.Alcaligenaceae.id.2875	21.127
rs74776516	19	family.Alcaligenaceae.id.2875	G	T	-0.0944052	0.0213287	6.85049e-06	14502	family.Alcaligenaceae.id.2875	19.5914
rs7638039	19	family.Alcaligenaceae.id.2875	C	T	0.0603335	0.0127779	2.70479e-06	16791	family.Alcaligenaceae.id.2875	22.2946
rs9537886	19	family.Alcaligenaceae.id.2875	C	A	-0.0570888	0.0110683	2.35108e-07	16807	family.Alcaligenaceae.id.2875	26.6038
rs11585893	20	family.Bacteroidaceae.id.917	G	A	-0.0740746	0.0147633	1.79511e-06	17821	family.Bacteroidaceae.id.917	25.175
rs13207588	20	family.Bacteroidaceae.id.917	G	A	-0.059205	0.0131195	7.48504e-06	17707	family.Bacteroidaceae.id.917	20.365
rs1340391	20	family.Bacteroidaceae.id.917	C	T	-0.0592004	0.0132244	6.7301e-06	18302	family.Bacteroidaceae.id.917	20.0399
rs17619981	20	family.Bacteroidaceae.id.917	G	T	0.0880978	0.0187002	2.68683e-06	15801	family.Bacteroidaceae.id.917	22.1941
rs2023437	20	family.Bacteroidaceae.id.917	C	T	-0.0782325	0.0167634	5.01824e-06	17484	family.Bacteroidaceae.id.917	21.7796
rs66710942	20	family.Bacteroidaceae.id.917	T	C	0.0488038	0.0107412	5.86259e-06	17821	family.Bacteroidaceae.id.917	20.6443
rs6795673	20	family.Bacteroidaceae.id.917	T	C	0.0538565	0.0105251	3.37909e-07	18301	family.Bacteroidaceae.id.917	26.1832
rs10872669	21	family.BacteroidalesS24.7group.id.11173	G	A	-0.123071	0.0275665	9.4901e-06	7368	family.BacteroidalesS24.7group.id.11173	19.9317
rs12748533	21	family.BacteroidalesS24.7group.id.11173	T	G	-0.0821108	0.0172701	2.59019e-06	7948	family.BacteroidalesS24.7group.id.11173	22.6054
rs17043785	21	family.BacteroidalesS24.7group.id.11173	C	T	-0.176187	0.0347133	5.11837e-07	5208	family.BacteroidalesS24.7group.id.11173	25.7606
rs61508842	21	family.BacteroidalesS24.7group.id.11173	C	T	0.122574	0.0272389	7.82782e-06	7576	family.BacteroidalesS24.7group.id.11173	20.2498
rs689695	21	family.BacteroidalesS24.7group.id.11173	A	C	0.0814578	0.0167057	1.28039e-06	7954	family.BacteroidalesS24.7group.id.11173	23.7759
rs738193	21	family.BacteroidalesS24.7group.id.11173	C	T	0.0847328	0.0165856	3.82163e-07	7778	family.BacteroidalesS24.7group.id.11173	26.1
rs78609301	21	family.BacteroidalesS24.7group.id.11173	G	A	-0.0867065	0.0195709	7.09297e-06	7953	family.BacteroidalesS24.7group.id.11173	19.6283
rs941000	21	family.BacteroidalesS24.7group.id.11173	T	C	0.0850266	0.0163382	3.15557e-07	7778	family.BacteroidalesS24.7group.id.11173	27.0831
rs10831953	22	family.Bifidobacteriaceae.id.433	A	G	0.0537537	0.0123746	9.94742e-06	14915	family.Bifidobacteriaceae.id.433	18.8693
rs12446429	22	family.Bifidobacteriaceae.id.433	C	T	0.0810099	0.019073	8.52886e-06	14008	family.Bifidobacteriaceae.id.433	18.04
rs13020688	22	family.Bifidobacteriaceae.id.433	A	G	0.0584045	0.0122081	1.57375e-06	14795	family.Bifidobacteriaceae.id.433	22.8872
rs182549	22	family.Bifidobacteriaceae.id.433	T	C	0.11707	0.0126703	5.942e-20	14915	family.Bifidobacteriaceae.id.433	85.3717
rs4957061	22	family.Bifidobacteriaceae.id.433	C	T	0.0569873	0.0116907	1.1517e-06	14795	family.Bifidobacteriaceae.id.433	23.7614
rs540489	22	family.Bifidobacteriaceae.id.433	G	T	-0.0632518	0.013817	5.36811e-06	14688	family.Bifidobacteriaceae.id.433	20.9567
rs55888705	22	family.Bifidobacteriaceae.id.433	G	A	0.053673	0.0120586	8.66208e-06	14914	family.Bifidobacteriaceae.id.433	19.8114
rs6899771	22	family.Bifidobacteriaceae.id.433	G	A	-0.0914312	0.0202604	7.27995e-06	14150	family.Bifidobacteriaceae.id.433	20.3655
rs7174549	22	family.Bifidobacteriaceae.id.433	T	C	0.0551726	0.0124655	6.8678e-06	14915	family.Bifidobacteriaceae.id.433	19.5898
rs7322849	22	family.Bifidobacteriaceae.id.433	C	T	0.110676	0.0200996	1.74032e-08	14915	family.Bifidobacteriaceae.id.433	30.3202
rs857444	22	family.Bifidobacteriaceae.id.433	T	C	0.0553965	0.0120669	3.82492e-06	14914	family.Bifidobacteriaceae.id.433	21.0752
rs117186816	23	family.Christensenellaceae.id.1866	A	G	-0.206476	0.0436362	6.51964e-06	4310	family.Christensenellaceae.id.1866	22.3894
rs12380890	23	family.Christensenellaceae.id.1866	G	A	-0.0503972	0.0111047	5.78132e-06	16846	family.Christensenellaceae.id.1866	20.5966
rs12657403	23	family.Christensenellaceae.id.1866	G	A	0.078108	0.0171887	5.59276e-06	16245	family.Christensenellaceae.id.1866	20.6493
rs4076564	23	family.Christensenellaceae.id.1866	A	G	-0.188623	0.039209	8.06105e-06	3730	family.Christensenellaceae.id.1866	23.1429
rs62573205	23	family.Christensenellaceae.id.1866	A	G	-0.0654804	0.0133503	1.48853e-06	16838	family.Christensenellaceae.id.1866	24.057
rs7211194	23	family.Christensenellaceae.id.1866	T	C	0.0492094	0.0110916	9.93998e-06	16436	family.Christensenellaceae.id.1866	19.6836
rs72706624	23	family.Christensenellaceae.id.1866	T	G	0.0882626	0.0197575	6.3775e-06	14869	family.Christensenellaceae.id.1866	19.9568
rs77867022	23	family.Christensenellaceae.id.1866	T	G	-0.160443	0.0379589	8.81983e-06	4033	family.Christensenellaceae.id.1866	17.8656
rs870002	23	family.Christensenellaceae.id.1866	T	C	0.0488951	0.0109817	6.54323e-06	16847	family.Christensenellaceae.id.1866	19.8241
rs892686	23	family.Christensenellaceae.id.1866	G	A	0.0506107	0.0109651	4.12367e-06	16847	family.Christensenellaceae.id.1866	21.3041
rs9608766	23	family.Christensenellaceae.id.1866	C	T	-0.0682134	0.01496	3.33084e-06	16185	family.Christensenellaceae.id.1866	20.7911
rs10875374	24	family.Clostridiaceae1.id.1869	T	C	-0.0536759	0.0119436	8.09821e-06	14253	family.Clostridiaceae1.id.1869	20.1971
rs12186080	24	family.Clostridiaceae1.id.1869	A	G	0.0748236	0.016246	5.33957e-06	14244	family.Clostridiaceae1.id.1869	21.2122
rs12341505	24	family.Clostridiaceae1.id.1869	A	G	0.0814503	0.0179338	4.54486e-06	14250	family.Clostridiaceae1.id.1869	20.6272
rs2795528	24	family.Clostridiaceae1.id.1869	A	G	-0.180969	0.0390911	3.80626e-06	6411	family.Clostridiaceae1.id.1869	21.4315
rs2817172	24	family.Clostridiaceae1.id.1869	T	C	0.0563367	0.012392	5.27026e-06	13789	family.Clostridiaceae1.id.1869	20.668
rs4723021	24	family.Clostridiaceae1.id.1869	C	T	-0.106376	0.0241944	7.42147e-06	13682	family.Clostridiaceae1.id.1869	19.3313
rs550843	24	family.Clostridiaceae1.id.1869	C	T	-0.0734787	0.0168383	7.09119e-06	14234	family.Clostridiaceae1.id.1869	19.0425
rs56188186	24	family.Clostridiaceae1.id.1869	G	A	0.0967774	0.0217471	8.24444e-06	13218	family.Clostridiaceae1.id.1869	19.8036
rs62397761	24	family.Clostridiaceae1.id.1869	G	A	0.0615805	0.0136198	9.07706e-06	14248	family.Clostridiaceae1.id.1869	20.443
rs881532	24	family.Clostridiaceae1.id.1869	G	A	-0.0533035	0.0119011	7.89662e-06	14250	family.Clostridiaceae1.id.1869	20.0604
rs10517600	25	family.ClostridialesvadinBB60group.id.11286	G	T	0.0626993	0.0139364	6.82768e-06	10512	family.ClostridialesvadinBB60group.id.11286	20.2406
rs10904722	25	family.ClostridialesvadinBB60group.id.11286	T	C	-0.0672314	0.0147123	5.04837e-06	10512	family.ClostridialesvadinBB60group.id.11286	20.8825
rs118104867	25	family.ClostridialesvadinBB60group.id.11286	T	C	0.214464	0.0455098	3.43598e-06	4095	family.ClostridialesvadinBB60group.id.11286	22.2075
rs13409132	25	family.ClostridialesvadinBB60group.id.11286	G	A	-0.165419	0.0352154	4.37231e-06	5913	family.ClostridialesvadinBB60group.id.11286	22.0649
rs17121075	25	family.ClostridialesvadinBB60group.id.11286	A	G	0.0769254	0.0172234	7.91417e-06	10512	family.ClostridialesvadinBB60group.id.11286	19.9482
rs2191834	25	family.ClostridialesvadinBB60group.id.11286	T	G	0.0746375	0.0159136	2.50195e-06	10511	family.ClostridialesvadinBB60group.id.11286	21.9977
rs28691777	25	family.ClostridialesvadinBB60group.id.11286	T	C	0.137134	0.0266996	6.95697e-07	10199	family.ClostridialesvadinBB60group.id.11286	26.3802
rs34088226	25	family.ClostridialesvadinBB60group.id.11286	G	A	-0.117807	0.026924	7.66216e-06	9716	family.ClostridialesvadinBB60group.id.11286	19.1454
rs55682560	25	family.ClostridialesvadinBB60group.id.11286	T	C	-0.131519	0.0261319	4.97034e-07	9183	family.ClostridialesvadinBB60group.id.11286	25.3302
rs6588624	25	family.ClostridialesvadinBB60group.id.11286	A	G	-0.0662317	0.0138147	1.79287e-06	10512	family.ClostridialesvadinBB60group.id.11286	22.9853
rs66714985	25	family.ClostridialesvadinBB60group.id.11286	C	A	0.116908	0.0252447	4.85334e-06	10512	family.ClostridialesvadinBB60group.id.11286	21.446
rs7226487	25	family.ClostridialesvadinBB60group.id.11286	G	A	-0.0643682	0.0138701	3.58282e-06	10505	family.ClostridialesvadinBB60group.id.11286	21.5368
rs7538034	25	family.ClostridialesvadinBB60group.id.11286	G	T	-0.078598	0.0165982	2.36706e-06	10420	family.ClostridialesvadinBB60group.id.11286	22.4233
rs7725895	25	family.ClostridialesvadinBB60group.id.11286	G	A	-0.116224	0.0240367	3.94356e-06	10512	family.ClostridialesvadinBB60group.id.11286	23.3797
rs989682	25	family.ClostridialesvadinBB60group.id.11286	G	A	0.070194	0.0155364	6.8471e-06	10129	family.ClostridialesvadinBB60group.id.11286	20.4126
rs11250875	26	family.Coriobacteriaceae.id.811	C	T	0.06075	0.0130939	4.82844e-06	17690	family.Coriobacteriaceae.id.811	21.5256
rs11656361	26	family.Coriobacteriaceae.id.811	C	A	0.0773006	0.017553	8.02017e-06	16665	family.Coriobacteriaceae.id.811	19.3939
rs12974142	26	family.Coriobacteriaceae.id.811	A	G	0.0789796	0.0177205	8.51232e-06	17413	family.Coriobacteriaceae.id.811	19.8646
rs13307134	26	family.Coriobacteriaceae.id.811	T	C	0.0565686	0.0126265	7.79931e-06	17527	family.Coriobacteriaceae.id.811	20.0718
rs1397793	26	family.Coriobacteriaceae.id.811	A	G	-0.0498855	0.0112446	9.77381e-06	17527	family.Coriobacteriaceae.id.811	19.6815
rs1816223	26	family.Coriobacteriaceae.id.811	G	A	-0.0586265	0.0129006	4.84114e-06	17688	family.Coriobacteriaceae.id.811	20.6523
rs240104	26	family.Coriobacteriaceae.id.811	C	T	-0.0603429	0.0126849	1.51603e-06	17577	family.Coriobacteriaceae.id.811	22.6296
rs2442778	26	family.Coriobacteriaceae.id.811	A	G	-0.116408	0.0258545	9.02703e-06	13472	family.Coriobacteriaceae.id.811	20.2719
rs3025411	26	family.Coriobacteriaceae.id.811	G	A	0.0926543	0.0209468	8.26912e-06	15671	family.Coriobacteriaceae.id.811	19.5657
rs34739816	26	family.Coriobacteriaceae.id.811	T	G	0.0965017	0.0207666	3.88358e-06	16593	family.Coriobacteriaceae.id.811	21.5943
rs67561917	26	family.Coriobacteriaceae.id.811	G	A	-0.0714367	0.0154113	5.39129e-06	17333	family.Coriobacteriaceae.id.811	21.4863
rs719099	26	family.Coriobacteriaceae.id.811	G	A	0.0778402	0.0155815	5.43317e-07	17687	family.Coriobacteriaceae.id.811	24.9568
rs8010111	26	family.Coriobacteriaceae.id.811	A	G	-0.103377	0.0229286	6.89624e-06	15996	family.Coriobacteriaceae.id.811	20.3278
rs112893842	27	family.Defluviitaleaceae.id.1924	C	T	0.110761	0.0232545	2.75032e-06	8203	family.Defluviitaleaceae.id.1924	22.6862
rs1582238	27	family.Defluviitaleaceae.id.1924	C	T	0.0801923	0.0167061	1.692e-06	8002	family.Defluviitaleaceae.id.1924	23.0417
rs17051335	27	family.Defluviitaleaceae.id.1924	T	C	-0.134314	0.0292201	4.58117e-06	8031	family.Defluviitaleaceae.id.1924	21.1288
rs1908593	27	family.Defluviitaleaceae.id.1924	C	T	0.070223	0.0156601	7.859e-06	8203	family.Defluviitaleaceae.id.1924	20.1081
rs4344384	27	family.Defluviitaleaceae.id.1924	T	G	0.0708803	0.0156121	5.86011e-06	8200	family.Defluviitaleaceae.id.1924	20.6124
rs4677103	27	family.Defluviitaleaceae.id.1924	G	A	0.0977203	0.0197033	9.42189e-07	8002	family.Defluviitaleaceae.id.1924	24.5976
rs540220	27	family.Defluviitaleaceae.id.1924	C	T	-0.123954	0.0289814	9.48137e-06	7887	family.Defluviitaleaceae.id.1924	18.2928
rs55658617	27	family.Defluviitaleaceae.id.1924	C	T	0.177314	0.0361845	1.40608e-06	6676	family.Defluviitaleaceae.id.1924	24.0128
rs72731813	27	family.Defluviitaleaceae.id.1924	T	C	-0.149751	0.0293415	2.75777e-07	7786	family.Defluviitaleaceae.id.1924	26.0481
rs9608282	27	family.Defluviitaleaceae.id.1924	G	T	0.139014	0.0299429	4.60831e-06	7736	family.Defluviitaleaceae.id.1924	21.554
rs9725395	27	family.Defluviitaleaceae.id.1924	G	A	-0.138357	0.0295185	3.4137e-06	8031	family.Defluviitaleaceae.id.1924	21.9691
rs11599763	28	family.Desulfovibrionaceae.id.3169	C	T	-0.0555931	0.0117493	2.49704e-06	15142	family.Desulfovibrionaceae.id.3169	22.3879
rs17791387	28	family.Desulfovibrionaceae.id.3169	G	A	-0.0729251	0.0154381	2.09678e-06	15045	family.Desulfovibrionaceae.id.3169	22.3136
rs2838334	28	family.Desulfovibrionaceae.id.3169	A	G	0.0571419	0.012423	3.82375e-06	15142	family.Desulfovibrionaceae.id.3169	21.1572
rs3935584	28	family.Desulfovibrionaceae.id.3169	T	C	-0.0525838	0.0115757	6.78137e-06	15140	family.Desulfovibrionaceae.id.3169	20.6351
rs4506934	28	family.Desulfovibrionaceae.id.3169	T	C	-0.0943381	0.020138	3.16043e-06	15035	family.Desulfovibrionaceae.id.3169	21.9453
rs6058181	28	family.Desulfovibrionaceae.id.3169	T	C	0.0834742	0.0166111	2.69912e-07	15074	family.Desulfovibrionaceae.id.3169	25.2528
rs72647048	28	family.Desulfovibrionaceae.id.3169	C	T	-0.0770089	0.017089	9.60885e-06	15142	family.Desulfovibrionaceae.id.3169	20.307
rs9928243	28	family.Desulfovibrionaceae.id.3169	A	C	-0.0541732	0.0117819	4.48478e-06	15141	family.Desulfovibrionaceae.id.3169	21.1417
rs11026530	29	family.Enterobacteriaceae.id.3469	C	T	0.0822408	0.0186379	9.42684e-06	13485	family.Enterobacteriaceae.id.3469	19.4706
rs2374342	29	family.Enterobacteriaceae.id.3469	A	C	0.0582927	0.0126195	4.51618e-06	13577	family.Enterobacteriaceae.id.3469	21.3376
rs35673018	29	family.Enterobacteriaceae.id.3469	A	G	0.0899642	0.0202934	7.63109e-06	13326	family.Enterobacteriaceae.id.3469	19.653
rs504442	29	family.Enterobacteriaceae.id.3469	G	T	0.084159	0.0189479	5.17092e-06	13578	family.Enterobacteriaceae.id.3469	19.7279
rs62210023	29	family.Enterobacteriaceae.id.3469	G	A	0.0606754	0.0130125	3.13163e-06	13515	family.Enterobacteriaceae.id.3469	21.7422
rs78143293	29	family.Enterobacteriaceae.id.3469	G	A	-0.0848521	0.0170415	1.19564e-06	13572	family.Enterobacteriaceae.id.3469	24.7918
rs79757635	29	family.Enterobacteriaceae.id.3469	A	C	0.0758597	0.0171286	9.31857e-06	13419	family.Enterobacteriaceae.id.3469	19.6146
rs1074800	30	family.Erysipelotrichaceae.id.2149	G	A	0.0492438	0.010887	6.14583e-06	17789	family.Erysipelotrichaceae.id.2149	20.459
rs10781552	30	family.Erysipelotrichaceae.id.2149	T	C	-0.0552212	0.0116074	2.33114e-06	17789	family.Erysipelotrichaceae.id.2149	22.6329
rs17530232	30	family.Erysipelotrichaceae.id.2149	G	A	0.10305	0.0224648	2.79123e-06	16622	family.Erysipelotrichaceae.id.2149	21.0423
rs1884466	30	family.Erysipelotrichaceae.id.2149	T	C	-0.0475363	0.0106939	9.52701e-06	18205	family.Erysipelotrichaceae.id.2149	19.7598
rs2300774	30	family.Erysipelotrichaceae.id.2149	A	G	0.0524152	0.0106784	8.95466e-07	18216	family.Erysipelotrichaceae.id.2149	24.0937
rs290833	30	family.Erysipelotrichaceae.id.2149	G	T	-0.0497374	0.0111376	8.029e-06	17789	family.Erysipelotrichaceae.id.2149	19.9425
rs35161940	30	family.Erysipelotrichaceae.id.2149	C	T	-0.0806041	0.0167641	1.8451e-06	18213	family.Erysipelotrichaceae.id.2149	23.1182
rs4078432	30	family.Erysipelotrichaceae.id.2149	T	C	-0.0608929	0.0133764	4.23104e-06	17789	family.Erysipelotrichaceae.id.2149	20.7232
rs56970041	30	family.Erysipelotrichaceae.id.2149	G	T	0.0724144	0.0164471	5.40344e-06	18217	family.Erysipelotrichaceae.id.2149	19.3854
rs62504403	30	family.Erysipelotrichaceae.id.2149	T	C	0.0681159	0.0127883	1.12265e-07	16981	family.Erysipelotrichaceae.id.2149	28.3706
rs7234058	30	family.Erysipelotrichaceae.id.2149	C	T	-0.0945759	0.0194091	9.12341e-07	16874	family.Erysipelotrichaceae.id.2149	23.7438
rs7826267	30	family.Erysipelotrichaceae.id.2149	G	T	-0.0839071	0.0199131	9.28449e-06	17586	family.Erysipelotrichaceae.id.2149	17.755
rs8003149	30	family.Erysipelotrichaceae.id.2149	T	C	0.0538798	0.0116888	4.08475e-06	18213	family.Erysipelotrichaceae.id.2149	21.2477
rs10759623	31	family.FamilyXI.id.1936	T	C	-0.162115	0.032151	5.78312e-07	3156	family.FamilyXI.id.1936	25.4247
rs11547158	31	family.FamilyXI.id.1936	G	A	-0.177599	0.0372795	2.70219e-06	3133	family.FamilyXI.id.1936	22.6957
rs17379710	31	family.FamilyXI.id.1936	C	T	-0.116383	0.0252125	3.97107e-06	3156	family.FamilyXI.id.1936	21.3084
rs2155352	31	family.FamilyXI.id.1936	G	A	-0.150538	0.0302319	6.63432e-07	3150	family.FamilyXI.id.1936	24.7947
rs2156611	31	family.FamilyXI.id.1936	C	T	-0.112486	0.0251099	9.42661e-06	3155	family.FamilyXI.id.1936	20.0683
rs3733511	31	family.FamilyXI.id.1936	G	A	0.128253	0.0274718	3.38554e-06	3156	family.FamilyXI.id.1936	21.7954
rs488164	31	family.FamilyXI.id.1936	G	T	0.117998	0.025516	4.79785e-06	3149	family.FamilyXI.id.1936	21.3856
rs697771	31	family.FamilyXI.id.1936	G	A	-0.117677	0.0251491	3.19372e-06	3152	family.FamilyXI.id.1936	21.8947
rs10404377	32	family.FamilyXIII.id.1957	A	C	-0.0503183	0.011165	6.99027e-06	16269	family.FamilyXIII.id.1957	20.3111
rs118170811	32	family.FamilyXIII.id.1957	G	A	0.151619	0.0317112	1.80357e-06	9645	family.FamilyXIII.id.1957	22.8603
rs482905	32	family.FamilyXIII.id.1957	T	G	0.0596528	0.012717	3.72345e-06	16737	family.FamilyXIII.id.1957	22.0035
rs6501525	32	family.FamilyXIII.id.1957	G	A	0.0561559	0.0115587	1.23726e-06	16269	family.FamilyXIII.id.1957	23.6032
rs66753613	32	family.FamilyXIII.id.1957	A	G	0.0651136	0.0144251	8.08288e-06	16269	family.FamilyXIII.id.1957	20.3753
rs6797051	32	family.FamilyXIII.id.1957	T	C	-0.0805984	0.0171364	4.89281e-06	16737	family.FamilyXIII.id.1957	22.1214
rs7514702	32	family.FamilyXIII.id.1957	C	T	-0.0663236	0.0141626	3.91642e-06	16737	family.FamilyXIII.id.1957	21.9307
rs10402491	33	family.Lachnospiraceae.id.1987	T	C	0.0661701	0.014851	7.58351e-06	18334	family.Lachnospiraceae.id.1987	19.8525
rs11139361	33	family.Lachnospiraceae.id.1987	C	T	0.0494463	0.0110503	4.26262e-06	18333	family.Lachnospiraceae.id.1987	20.0224
rs112040820	33	family.Lachnospiraceae.id.1987	G	A	0.0549584	0.0117086	2.41836e-06	17512	family.Lachnospiraceae.id.1987	22.0323
rs11841382	33	family.Lachnospiraceae.id.1987	T	G	-0.0718128	0.017462	9.57773e-06	18340	family.Lachnospiraceae.id.1987	16.9129
rs11979110	33	family.Lachnospiraceae.id.1987	C	T	-0.0500924	0.0105069	1.81843e-06	18339	family.Lachnospiraceae.id.1987	22.7299
rs1205443	33	family.Lachnospiraceae.id.1987	G	A	0.0501415	0.0112157	7.28844e-06	17779	family.Lachnospiraceae.id.1987	19.9867
rs12760724	33	family.Lachnospiraceae.id.1987	C	A	-0.0484566	0.0107934	7.26734e-06	18340	family.Lachnospiraceae.id.1987	20.1553
rs13005175	33	family.Lachnospiraceae.id.1987	G	A	0.0993483	0.0218395	8.37071e-06	16893	family.Lachnospiraceae.id.1987	20.6936
rs2159863	33	family.Lachnospiraceae.id.1987	G	A	-0.0585831	0.0128742	3.69557e-06	18340	family.Lachnospiraceae.id.1987	20.7063
rs2910921	33	family.Lachnospiraceae.id.1987	C	T	0.160302	0.035832	8.41974e-06	6549	family.Lachnospiraceae.id.1987	20.0141
rs3127230	33	family.Lachnospiraceae.id.1987	T	C	-0.0503537	0.0112201	6.20325e-06	18340	family.Lachnospiraceae.id.1987	20.1406
rs35524804	33	family.Lachnospiraceae.id.1987	C	T	-0.0607481	0.0125216	2.44999e-06	17859	family.Lachnospiraceae.id.1987	23.5368
rs7359994	33	family.Lachnospiraceae.id.1987	C	T	-0.0503142	0.0112482	5.35899e-06	18340	family.Lachnospiraceae.id.1987	20.0086
rs79086868	33	family.Lachnospiraceae.id.1987	C	T	0.0776723	0.0164472	3.01422e-06	17522	family.Lachnospiraceae.id.1987	22.3022
rs959845	33	family.Lachnospiraceae.id.1987	T	C	-0.0493666	0.0107801	5.1695e-06	17859	family.Lachnospiraceae.id.1987	20.971
rs9929145	33	family.Lachnospiraceae.id.1987	A	G	-0.125721	0.0245233	2.83594e-07	15866	family.Lachnospiraceae.id.1987	26.282
rs1530559	34	family.Lactobacillaceae.id.1836	A	G	0.0772453	0.0176921	9.65254e-06	6750	family.Lactobacillaceae.id.1836	19.0627
rs16861661	34	family.Lactobacillaceae.id.1836	A	G	-0.193287	0.0379293	2.70131e-07	5385	family.Lactobacillaceae.id.1836	25.9691
rs62314653	34	family.Lactobacillaceae.id.1836	A	C	0.177082	0.0392269	6.5919e-06	6016	family.Lactobacillaceae.id.1836	20.3789
rs74599091	34	family.Lactobacillaceae.id.1836	G	A	0.191613	0.0425039	7.69522e-06	4951	family.Lactobacillaceae.id.1836	20.3232
rs768253	34	family.Lactobacillaceae.id.1836	G	T	-0.0792344	0.0170604	3.60763e-06	7059	family.Lactobacillaceae.id.1836	21.5699
rs77478751	34	family.Lactobacillaceae.id.1836	G	A	-0.219178	0.0473566	5.95946e-06	3704	family.Lactobacillaceae.id.1836	21.4206
rs921925	34	family.Lactobacillaceae.id.1836	C	A	0.0999419	0.0201687	5.77195e-07	7053	family.Lactobacillaceae.id.1836	24.5549
rs9345899	34	family.Lactobacillaceae.id.1836	G	A	-0.124042	0.0278946	9.4459e-06	6602	family.Lactobacillaceae.id.1836	19.774
rs10202904	35	family.Methanobacteriaceae.id.121	G	T	-0.121754	0.0235357	3.0143e-07	3695	family.Methanobacteriaceae.id.121	26.7615
rs10424197	35	family.Methanobacteriaceae.id.121	A	G	-0.111274	0.0247517	9.27887e-06	3698	family.Methanobacteriaceae.id.121	20.2106
rs4257531	35	family.Methanobacteriaceae.id.121	A	G	0.164498	0.0364959	7.44344e-06	3162	family.Methanobacteriaceae.id.121	20.3158
rs6508769	35	family.Methanobacteriaceae.id.121	C	T	0.153519	0.0344519	8.22529e-06	3319	family.Methanobacteriaceae.id.121	19.8564
rs6776814	35	family.Methanobacteriaceae.id.121	C	T	-0.199566	0.0411825	1.63062e-06	3385	family.Methanobacteriaceae.id.121	23.4827
rs73068003	35	family.Methanobacteriaceae.id.121	T	G	-0.15814	0.0351803	8.44583e-06	3692	family.Methanobacteriaceae.id.121	20.2063
rs73457410	35	family.Methanobacteriaceae.id.121	G	A	0.21534	0.0436695	1.40855e-06	3498	family.Methanobacteriaceae.id.121	24.316
rs75208022	35	family.Methanobacteriaceae.id.121	T	C	-0.227245	0.048763	5.92103e-06	3203	family.Methanobacteriaceae.id.121	21.7173
rs894996	35	family.Methanobacteriaceae.id.121	A	C	0.216999	0.0449076	1.87557e-06	3582	family.Methanobacteriaceae.id.121	23.3495
rs111966731	36	family.Oxalobacteraceae.id.2966	C	T	0.204031	0.0445746	4.56318e-06	4387	family.Oxalobacteraceae.id.2966	20.9516
rs11246212	36	family.Oxalobacteraceae.id.2966	C	T	0.13607	0.0291797	4.50836e-06	5130	family.Oxalobacteraceae.id.2966	21.7454
rs12002250	36	family.Oxalobacteraceae.id.2966	C	A	0.196145	0.044523	5.53202e-06	4726	family.Oxalobacteraceae.id.2966	19.4083
rs1569853	36	family.Oxalobacteraceae.id.2966	C	T	-0.140043	0.0281704	7.45179e-07	4997	family.Oxalobacteraceae.id.2966	24.7136
rs17138946	36	family.Oxalobacteraceae.id.2966	T	G	-0.189444	0.0430248	8.09008e-06	4776	family.Oxalobacteraceae.id.2966	19.3876
rs36057338	36	family.Oxalobacteraceae.id.2966	T	G	0.181604	0.0398742	6.25787e-06	4738	family.Oxalobacteraceae.id.2966	20.7427
rs4428215	36	family.Oxalobacteraceae.id.2966	A	G	0.12561	0.0230053	4.87931e-08	5167	family.Oxalobacteraceae.id.2966	29.8121
rs561239	36	family.Oxalobacteraceae.id.2966	G	A	0.105525	0.0236769	7.1938e-06	4989	family.Oxalobacteraceae.id.2966	19.8638
rs6000536	36	family.Oxalobacteraceae.id.2966	T	C	-0.118383	0.0241355	7.38718e-07	5166	family.Oxalobacteraceae.id.2966	24.0583
rs62435498	36	family.Oxalobacteraceae.id.2966	A	C	0.181521	0.0400608	7.45831e-06	4780	family.Oxalobacteraceae.id.2966	20.5312
rs736744	36	family.Oxalobacteraceae.id.2966	T	C	0.105642	0.0200648	1.49416e-07	5167	family.Oxalobacteraceae.id.2966	27.7207
rs7993559	36	family.Oxalobacteraceae.id.2966	A	C	0.0921059	0.0201114	5.03729e-06	4989	family.Oxalobacteraceae.id.2966	20.9745
rs80330081	36	family.Oxalobacteraceae.id.2966	C	A	-0.18756	0.0423688	6.63998e-06	4672	family.Oxalobacteraceae.id.2966	19.5969
rs934049	36	family.Oxalobacteraceae.id.2966	A	G	0.109751	0.0238636	4.21147e-06	4951	family.Oxalobacteraceae.id.2966	21.1518
rs10965428	37	family.Pasteurellaceae.id.3689	A	C	-0.119902	0.0258219	4.29151e-06	8873	family.Pasteurellaceae.id.3689	21.5614
rs111582866	37	family.Pasteurellaceae.id.3689	A	G	-0.113957	0.0256403	7.06627e-06	8616	family.Pasteurellaceae.id.3689	19.7532
rs12050685	37	family.Pasteurellaceae.id.3689	G	A	-0.0670948	0.015239	9.18513e-06	9411	family.Pasteurellaceae.id.3689	19.385
rs16970009	37	family.Pasteurellaceae.id.3689	G	A	0.187381	0.0429572	7.31531e-06	4703	family.Pasteurellaceae.id.3689	19.0275
rs4822728	37	family.Pasteurellaceae.id.3689	C	T	0.0685479	0.0149032	4.71847e-06	9412	family.Pasteurellaceae.id.3689	21.1557
rs6972479	37	family.Pasteurellaceae.id.3689	G	A	-0.0781862	0.0175366	7.74817e-06	8616	family.Pasteurellaceae.id.3689	19.8779
rs72756943	37	family.Pasteurellaceae.id.3689	A	G	0.13988	0.0303029	3.35218e-06	8020	family.Pasteurellaceae.id.3689	21.308
rs73139353	37	family.Pasteurellaceae.id.3689	C	A	-0.222573	0.0484634	8.71314e-06	4047	family.Pasteurellaceae.id.3689	21.0919
rs76022354	37	family.Pasteurellaceae.id.3689	T	C	0.24289	0.0500406	1.82858e-06	3692	family.Pasteurellaceae.id.3689	23.5599
rs78909003	37	family.Pasteurellaceae.id.3689	C	T	-0.241159	0.0498372	2.04893e-06	3638	family.Pasteurellaceae.id.3689	23.4154
rs9382510	37	family.Pasteurellaceae.id.3689	T	C	-0.0881865	0.0169965	2.476e-07	9410	family.Pasteurellaceae.id.3689	26.9207
rs9895850	37	family.Pasteurellaceae.id.3689	C	T	-0.176406	0.041017	9.08251e-06	4737	family.Pasteurellaceae.id.3689	18.497
rs9938097	37	family.Pasteurellaceae.id.3689	C	T	-0.0710386	0.0158024	8.22604e-06	9402	family.Pasteurellaceae.id.3689	20.2088
rs117452796	38	family.Peptococcaceae.id.2024	G	A	-0.257982	0.0549569	3.15296e-06	3161	family.Peptococcaceae.id.2024	22.0361
rs12144792	38	family.Peptococcaceae.id.2024	T	C	0.064399	0.0141246	5.82242e-06	10718	family.Peptococcaceae.id.2024	20.7878
rs12634826	38	family.Peptococcaceae.id.2024	G	T	-0.0739885	0.0150931	1.01109e-06	10381	family.Peptococcaceae.id.2024	24.0309
rs12992764	38	family.Peptococcaceae.id.2024	G	T	0.0684213	0.0141137	1.46158e-06	10444	family.Peptococcaceae.id.2024	23.5018
rs150600492	38	family.Peptococcaceae.id.2024	C	A	0.135774	0.0289757	2.31305e-06	9761	family.Peptococcaceae.id.2024	21.9566
rs35703006	38	family.Peptococcaceae.id.2024	T	G	0.0812655	0.0164355	4.94775e-07	10715	family.Peptococcaceae.id.2024	24.4481
rs4990837	38	family.Peptococcaceae.id.2024	G	A	0.0910387	0.0185869	1.74194e-06	10718	family.Peptococcaceae.id.2024	23.9903
rs75430375	38	family.Peptococcaceae.id.2024	T	C	-0.147941	0.0317498	3.40849e-06	8375	family.Peptococcaceae.id.2024	21.7117
rs75898026	38	family.Peptococcaceae.id.2024	G	A	-0.0821779	0.0173541	2.0221e-06	10444	family.Peptococcaceae.id.2024	22.4235
rs10805326	39	family.Peptostreptococcaceae.id.2042	A	A	0.0566637	0.012276	4.03396e-06	16061	family.Peptostreptococcaceae.id.2042	21.3058
rs10805326	39	family.Peptostreptococcaceae.id.2042	A	G	0.0566637	0.012276	4.03396e-06	16061	family.Peptostreptococcaceae.id.2042	21.3058
rs117020988	39	family.Peptostreptococcaceae.id.2042	T	C	0.182411	0.0372126	1.02794e-06	6831	family.Peptostreptococcaceae.id.2042	24.0282
rs12377846	39	family.Peptostreptococcaceae.id.2042	A	C	-0.252	0.0511627	7.26254e-07	3736	family.Peptostreptococcaceae.id.2042	24.2602
rs12986312	39	family.Peptostreptococcaceae.id.2042	G	T	0.0571818	0.0125947	5.76718e-06	15970	family.Peptostreptococcaceae.id.2042	20.6129
rs1467258	39	family.Peptostreptococcaceae.id.2042	A	G	0.072584	0.0162321	7.89804e-06	15584	family.Peptostreptococcaceae.id.2042	19.9954
rs1520207	39	family.Peptostreptococcaceae.id.2042	T	C	0.0525658	0.0112476	3.16548e-06	16057	family.Peptostreptococcaceae.id.2042	21.8417
rs4692811	39	family.Peptostreptococcaceae.id.2042	T	C	0.0642075	0.0126913	4.21123e-07	16061	family.Peptostreptococcaceae.id.2042	25.5953
rs59865771	39	family.Peptostreptococcaceae.id.2042	T	C	-0.0573764	0.0127192	7.69029e-06	16040	family.Peptostreptococcaceae.id.2042	20.3492
rs61841503	39	family.Peptostreptococcaceae.id.2042	A	G	0.0919658	0.0161331	9.8012e-09	15333	family.Peptostreptococcaceae.id.2042	32.4951
rs6721459	39	family.Peptostreptococcaceae.id.2042	G	A	0.0509823	0.0111975	5.07756e-06	16061	family.Peptostreptococcaceae.id.2042	20.7299
rs76982728	39	family.Peptostreptococcaceae.id.2042	C	T	0.124203	0.0266923	3.24058e-06	11185	family.Peptostreptococcaceae.id.2042	21.6516
rs77540684	39	family.Peptostreptococcaceae.id.2042	G	T	0.106725	0.0245638	8.13712e-06	13495	family.Peptostreptococcaceae.id.2042	18.8775
rs9573937	39	family.Peptostreptococcaceae.id.2042	G	A	-0.0693637	0.0142907	1.70589e-06	16061	family.Peptostreptococcaceae.id.2042	23.5589
rs10762312	40	family.Porphyromonadaceae.id.943	A	G	-0.052368	0.0118814	8.70354e-06	18028	family.Porphyromonadaceae.id.943	19.4265
rs10858364	40	family.Porphyromonadaceae.id.943	T	G	0.055316	0.012085	4.31063e-06	18028	family.Porphyromonadaceae.id.943	20.9512
rs17065783	40	family.Porphyromonadaceae.id.943	G	A	-0.059133	0.0122235	1.79351e-06	18028	family.Porphyromonadaceae.id.943	23.4028
rs1980561	40	family.Porphyromonadaceae.id.943	G	A	-0.0485289	0.0109284	8.94542e-06	18028	family.Porphyromonadaceae.id.943	19.7192
rs35233670	40	family.Porphyromonadaceae.id.943	C	T	-0.0473576	0.010602	7.90987e-06	18024	family.Porphyromonadaceae.id.943	19.9529
rs35961441	40	family.Porphyromonadaceae.id.943	C	A	0.0915257	0.0207306	8.37393e-06	16374	family.Porphyromonadaceae.id.943	19.4923
rs6953849	40	family.Porphyromonadaceae.id.943	G	A	0.0718149	0.0150724	2.4448e-06	18028	family.Porphyromonadaceae.id.943	22.7019
rs7330827	40	family.Porphyromonadaceae.id.943	C	T	-0.103842	0.0237355	8.04891e-06	13754	family.Porphyromonadaceae.id.943	19.1403
rs864093	40	family.Porphyromonadaceae.id.943	C	A	-0.0527939	0.0117499	9.598e-06	18027	family.Porphyromonadaceae.id.943	20.1882
rs12118202	41	family.Prevotellaceae.id.960	C	T	-0.0751986	0.0147265	5.54234e-07	14869	family.Prevotellaceae.id.960	26.0747
rs13069367	41	family.Prevotellaceae.id.960	C	A	-0.0539768	0.0119687	7.39489e-06	14860	family.Prevotellaceae.id.960	20.3384
rs148376875	41	family.Prevotellaceae.id.960	G	T	0.084515	0.0179163	2.08029e-06	14289	family.Prevotellaceae.id.960	22.2521
rs2206482	41	family.Prevotellaceae.id.960	G	T	-0.0569105	0.0117486	1.30377e-06	14808	family.Prevotellaceae.id.960	23.4644
rs2278540	41	family.Prevotellaceae.id.960	A	G	0.0554249	0.0123265	8.43592e-06	14847	family.Prevotellaceae.id.960	20.2177
rs34660375	41	family.Prevotellaceae.id.960	G	A	-0.0805894	0.0178291	7.40327e-06	14289	family.Prevotellaceae.id.960	20.4313
rs3758087	41	family.Prevotellaceae.id.960	C	T	0.0564199	0.0124655	8.60581e-06	14871	family.Prevotellaceae.id.960	20.4854
rs3860225	41	family.Prevotellaceae.id.960	G	A	0.083936	0.0167936	5.49682e-07	14871	family.Prevotellaceae.id.960	24.9809
rs4493272	41	family.Prevotellaceae.id.960	C	T	-0.0604992	0.0118027	3.02312e-07	14867	family.Prevotellaceae.id.960	26.2745
rs4685827	41	family.Prevotellaceae.id.960	C	T	-0.0679529	0.0145407	2.77192e-06	14867	family.Prevotellaceae.id.960	21.8396
rs7252711	41	family.Prevotellaceae.id.960	G	A	-0.0740876	0.0161926	5.56586e-06	14540	family.Prevotellaceae.id.960	20.9343
rs7975087	41	family.Prevotellaceae.id.960	A	C	-0.0601448	0.0135454	7.59459e-06	14871	family.Prevotellaceae.id.960	19.7157
rs912860	41	family.Prevotellaceae.id.960	A	G	-0.229046	0.0483124	9.2992e-07	3479	family.Prevotellaceae.id.960	22.4765
rs9586501	41	family.Prevotellaceae.id.960	A	G	0.0592681	0.0127329	2.58988e-06	14868	family.Prevotellaceae.id.960	21.6663
rs9958960	41	family.Prevotellaceae.id.960	A	G	-0.0914807	0.0173611	1.06324e-07	14061	family.Prevotellaceae.id.960	27.7653
rs1035406	42	family.Rhodospirillaceae.id.2717	A	G	-0.11354	0.0250863	5.84451e-06	8483	family.Rhodospirillaceae.id.2717	20.4845
rs11591293	42	family.Rhodospirillaceae.id.2717	T	G	0.0743184	0.0158724	2.67148e-06	8500	family.Rhodospirillaceae.id.2717	21.9233
rs13336560	42	family.Rhodospirillaceae.id.2717	T	C	-0.0701719	0.0158061	9.17333e-06	8010	family.Rhodospirillaceae.id.2717	19.7095
rs1549633	42	family.Rhodospirillaceae.id.2717	C	A	0.0999312	0.0218634	4.70392e-06	8010	family.Rhodospirillaceae.id.2717	20.8914
rs1923415	42	family.Rhodospirillaceae.id.2717	G	A	-0.0999238	0.0227326	9.63701e-06	8501	family.Rhodospirillaceae.id.2717	19.3215
rs3754624	42	family.Rhodospirillaceae.id.2717	T	C	0.0971389	0.0200064	1.7148e-06	8496	family.Rhodospirillaceae.id.2717	23.5748
rs4278423	42	family.Rhodospirillaceae.id.2717	C	T	0.107529	0.0235725	3.12021e-06	8501	family.Rhodospirillaceae.id.2717	20.8086
rs55876211	42	family.Rhodospirillaceae.id.2717	T	C	-0.0911851	0.0196395	2.86679e-06	8494	family.Rhodospirillaceae.id.2717	21.5569
rs61933850	42	family.Rhodospirillaceae.id.2717	A	G	0.164808	0.0360647	7.22582e-06	6830	family.Rhodospirillaceae.id.2717	20.8831
rs6679026	42	family.Rhodospirillaceae.id.2717	C	T	0.111984	0.0251088	9.94679e-06	8497	family.Rhodospirillaceae.id.2717	19.8911
rs7001029	42	family.Rhodospirillaceae.id.2717	T	C	0.117366	0.0261324	5.3475e-06	8044	family.Rhodospirillaceae.id.2717	20.1708
rs72714493	42	family.Rhodospirillaceae.id.2717	G	A	0.0816858	0.0180791	7.34924e-06	8497	family.Rhodospirillaceae.id.2717	20.4145
rs74354280	42	family.Rhodospirillaceae.id.2717	T	C	-0.0911896	0.0204907	6.67295e-06	8501	family.Rhodospirillaceae.id.2717	19.8051
rs76784716	42	family.Rhodospirillaceae.id.2717	G	A	0.136049	0.0285767	1.48988e-06	8498	family.Rhodospirillaceae.id.2717	22.6656
rs9813022	42	family.Rhodospirillaceae.id.2717	G	A	-0.0842444	0.0163583	2.53124e-07	8498	family.Rhodospirillaceae.id.2717	26.5219
rs10217435	43	family.Rikenellaceae.id.967	T	C	-0.0883756	0.0197506	6.5076e-06	17679	family.Rikenellaceae.id.967	20.0218
rs10832801	43	family.Rikenellaceae.id.967	C	A	-0.0534763	0.0122666	7.50417e-06	17199	family.Rikenellaceae.id.967	19.0052
rs1939881	43	family.Rikenellaceae.id.967	A	G	-0.105589	0.0206213	5.64373e-07	17434	family.Rikenellaceae.id.967	26.2187
rs2447496	43	family.Rikenellaceae.id.967	A	G	-0.0549203	0.0121904	6.0861e-06	17199	family.Rikenellaceae.id.967	20.2968
rs2833282	43	family.Rikenellaceae.id.967	A	G	0.0711137	0.0156966	4.31106e-06	17680	family.Rikenellaceae.id.967	20.5256
rs36021379	43	family.Rikenellaceae.id.967	G	A	-0.0656005	0.0144903	7.1952e-06	17199	family.Rikenellaceae.id.967	20.4956
rs4264350	43	family.Rikenellaceae.id.967	C	T	-0.0526393	0.0108555	1.34832e-06	17668	family.Rikenellaceae.id.967	23.5137
rs59663348	43	family.Rikenellaceae.id.967	A	G	0.0570915	0.0125048	6.12244e-06	17678	family.Rikenellaceae.id.967	20.8446
rs62532512	43	family.Rikenellaceae.id.967	A	C	-0.0504257	0.0107399	2.76426e-06	17672	family.Rikenellaceae.id.967	22.0445
rs6744030	43	family.Rikenellaceae.id.967	T	C	0.0696747	0.0157103	9.31514e-06	17564	family.Rikenellaceae.id.967	19.6689
rs6837275	43	family.Rikenellaceae.id.967	G	A	0.0570355	0.011887	1.447e-06	17199	family.Rikenellaceae.id.967	23.0222
rs74474130	43	family.Rikenellaceae.id.967	G	T	0.137747	0.0295688	3.61378e-06	11055	family.Rikenellaceae.id.967	21.702
rs77885767	43	family.Rikenellaceae.id.967	T	C	-0.156209	0.0336482	2.84694e-06	8478	family.Rikenellaceae.id.967	21.5521
rs9389714	43	family.Rikenellaceae.id.967	T	C	-0.0636841	0.0143416	8.79066e-06	17680	family.Rikenellaceae.id.967	19.7183
rs9578457	43	family.Rikenellaceae.id.967	A	G	-0.141478	0.0315848	3.99449e-06	9400	family.Rikenellaceae.id.967	20.0643
rs9603208	43	family.Rikenellaceae.id.967	T	G	0.0821173	0.0159596	1.91801e-07	17680	family.Rikenellaceae.id.967	26.4745
rs10093275	44	family.Ruminococcaceae.id.2050	T	C	0.0534595	0.011677	5.35228e-06	18335	family.Ruminococcaceae.id.2050	20.9599
rs10166469	44	family.Ruminococcaceae.id.2050	C	T	-0.053336	0.0120209	8.5216e-06	18314	family.Ruminococcaceae.id.2050	19.6864
rs1612733	44	family.Ruminococcaceae.id.2050	C	T	0.108708	0.0238006	4.22436e-06	15016	family.Ruminococcaceae.id.2050	20.8617
rs17376049	44	family.Ruminococcaceae.id.2050	C	T	0.0848534	0.0172114	7.29619e-07	18333	family.Ruminococcaceae.id.2050	24.3056
rs2113833	44	family.Ruminococcaceae.id.2050	C	T	0.169146	0.0355009	1.14466e-06	4140	family.Ruminococcaceae.id.2050	22.701
rs3009418	44	family.Ruminococcaceae.id.2050	A	C	0.0927607	0.0210123	8.69024e-06	16407	family.Ruminococcaceae.id.2050	19.4886
rs55793120	44	family.Ruminococcaceae.id.2050	C	T	0.13822	0.0266152	1.44338e-07	12405	family.Ruminococcaceae.id.2050	26.9701
rs56199908	44	family.Ruminococcaceae.id.2050	C	T	-0.199327	0.0410444	1.66414e-06	5618	family.Ruminococcaceae.id.2050	23.5843
rs76724913	44	family.Ruminococcaceae.id.2050	G	T	0.0901053	0.0203104	9.60494e-06	17516	family.Ruminococcaceae.id.2050	19.6817
rs10028567	45	family.Streptococcaceae.id.1850	T	C	-0.0934027	0.0190343	3.72497e-06	16549	family.Streptococcaceae.id.1850	24.0792
rs11110281	45	family.Streptococcaceae.id.1850	C	T	-0.130554	0.0225943	1.40137e-08	15316	family.Streptococcaceae.id.1850	33.3874
rs16950051	45	family.Streptococcaceae.id.1850	G	A	0.107008	0.0236973	5.33808e-06	14431	family.Streptococcaceae.id.1850	20.3907
rs2370083	45	family.Streptococcaceae.id.1850	T	G	-0.0842751	0.0184509	4.25666e-06	16516	family.Streptococcaceae.id.1850	20.8623
rs2952251	45	family.Streptococcaceae.id.1850	G	A	-0.0639298	0.0126525	3.72237e-07	16612	family.Streptococcaceae.id.1850	25.5303
rs35344081	45	family.Streptococcaceae.id.1850	A	G	0.0609349	0.0129703	2.63845e-06	16624	family.Streptococcaceae.id.1850	22.0714
rs57646748	45	family.Streptococcaceae.id.1850	A	G	-0.088021	0.019876	7.88359e-06	16160	family.Streptococcaceae.id.1850	19.6117
rs6806351	45	family.Streptococcaceae.id.1850	C	T	-0.0619209	0.0135744	6.93793e-06	16198	family.Streptococcaceae.id.1850	20.8082
rs77968078	45	family.Streptococcaceae.id.1850	A	G	-0.0993013	0.0224788	7.9334e-06	15519	family.Streptococcaceae.id.1850	19.5149
rs7916711	45	family.Streptococcaceae.id.1850	G	A	0.0959639	0.021545	6.32732e-06	15515	family.Streptococcaceae.id.1850	19.8391
rs957755	45	family.Streptococcaceae.id.1850	G	T	-0.0642449	0.0142702	7.4151e-06	16627	family.Streptococcaceae.id.1850	20.2682
rs111810795	46	family.Veillonellaceae.id.2172	T	C	-0.0867108	0.0180573	1.72927e-06	15605	family.Veillonellaceae.id.2172	23.0589
rs114889439	46	family.Veillonellaceae.id.2172	G	A	-0.253809	0.0539169	6.19028e-06	3268	family.Veillonellaceae.id.2172	22.1597
rs11700976	46	family.Veillonellaceae.id.2172	A	C	0.0503337	0.0113763	9.25376e-06	15971	family.Veillonellaceae.id.2172	19.5756
rs12186441	46	family.Veillonellaceae.id.2172	A	G	0.208096	0.0453999	4.52857e-06	5236	family.Veillonellaceae.id.2172	21.0096
rs12668619	46	family.Veillonellaceae.id.2172	G	A	0.055301	0.0117654	2.57364e-06	15971	family.Veillonellaceae.id.2172	22.093
rs12741784	46	family.Veillonellaceae.id.2172	T	C	-0.0621452	0.0119266	1.28494e-07	15867	family.Veillonellaceae.id.2172	27.1507
rs1442060	46	family.Veillonellaceae.id.2172	A	G	-0.0514024	0.0112125	4.50675e-06	15976	family.Veillonellaceae.id.2172	21.0168
rs1693340	46	family.Veillonellaceae.id.2172	C	T	0.0818934	0.018245	9.25271e-06	15058	family.Veillonellaceae.id.2172	20.147
rs2175069	46	family.Veillonellaceae.id.2172	G	A	-0.0526752	0.0114886	4.63558e-06	15976	family.Veillonellaceae.id.2172	21.0221
rs2561116	46	family.Veillonellaceae.id.2172	G	T	-0.083617	0.0187159	7.88518e-06	15976	family.Veillonellaceae.id.2172	19.9603
rs2585520	46	family.Veillonellaceae.id.2172	T	G	-0.0904972	0.0200428	5.26922e-06	15501	family.Veillonellaceae.id.2172	20.387
rs4263802	46	family.Veillonellaceae.id.2172	A	G	0.050942	0.0114921	7.45003e-06	15976	family.Veillonellaceae.id.2172	19.6495
rs4461038	46	family.Veillonellaceae.id.2172	G	A	-0.0554965	0.0119467	3.73474e-06	15973	family.Veillonellaceae.id.2172	21.5791
rs4797169	46	family.Veillonellaceae.id.2172	C	T	0.0587799	0.0128297	4.49346e-06	15974	family.Veillonellaceae.id.2172	20.9907
rs61264131	46	family.Veillonellaceae.id.2172	C	A	0.202367	0.0464388	6.74544e-06	3075	family.Veillonellaceae.id.2172	18.9897
rs6692542	46	family.Veillonellaceae.id.2172	G	A	0.0534397	0.0118254	8.67975e-06	15976	family.Veillonellaceae.id.2172	20.422
rs6909981	46	family.Veillonellaceae.id.2172	T	C	-0.0638697	0.0141765	5.47618e-06	15976	family.Veillonellaceae.id.2172	20.2979
rs79535861	46	family.Veillonellaceae.id.2172	C	A	0.100666	0.0207016	1.57687e-06	15061	family.Veillonellaceae.id.2172	23.6462
rs9345168	46	family.Veillonellaceae.id.2172	A	C	0.0509102	0.0113253	8.48887e-06	15976	family.Veillonellaceae.id.2172	20.2074
rs111862613	47	family.Verrucomicrobiaceae.id.4036	C	T	0.0907065	0.0196746	3.73127e-06	11621	family.Verrucomicrobiaceae.id.4036	21.2551
rs117107102	47	family.Verrucomicrobiaceae.id.4036	G	A	0.204683	0.0431573	2.91821e-06	4975	family.Verrucomicrobiaceae.id.4036	22.4934
rs11729256	47	family.Verrucomicrobiaceae.id.4036	C	T	0.0749798	0.0150177	6.7309e-07	11861	family.Verrucomicrobiaceae.id.4036	24.9277
rs12908520	47	family.Verrucomicrobiaceae.id.4036	A	G	0.0619104	0.0130946	2.15138e-06	11863	family.Verrucomicrobiaceae.id.4036	22.3533
rs2602429	47	family.Verrucomicrobiaceae.id.4036	T	C	0.0745516	0.0156195	2.69939e-06	11690	family.Verrucomicrobiaceae.id.4036	22.7814
rs4242783	47	family.Verrucomicrobiaceae.id.4036	A	G	0.0687992	0.0147694	2.75444e-06	11690	family.Verrucomicrobiaceae.id.4036	21.6992
rs4936098	47	family.Verrucomicrobiaceae.id.4036	G	A	0.0648691	0.0135928	1.12929e-06	11858	family.Verrucomicrobiaceae.id.4036	22.7749
rs61779207	47	family.Verrucomicrobiaceae.id.4036	A	G	-0.0758811	0.0167762	6.63029e-06	11591	family.Verrucomicrobiaceae.id.4036	20.4588
rs74542928	47	family.Verrucomicrobiaceae.id.4036	C	T	0.112124	0.0236422	1.64613e-06	11216	family.Verrucomicrobiaceae.id.4036	22.4917
rs9349825	47	family.Verrucomicrobiaceae.id.4036	G	A	-0.0704354	0.0147128	2.51287e-06	11858	family.Verrucomicrobiaceae.id.4036	22.9188
rs941682	47	family.Verrucomicrobiaceae.id.4036	A	G	-0.0631526	0.0143767	9.58114e-06	11809	family.Verrucomicrobiaceae.id.4036	19.2958
rs11671100	48	family.Victivallaceae.id.2255	C	A	-0.160034	0.0349472	4.08042e-06	3331	family.Victivallaceae.id.2255	20.9701
rs11764871	48	family.Victivallaceae.id.2255	T	G	0.127099	0.025656	7.49289e-07	3909	family.Victivallaceae.id.2255	24.5418
rs2944282	48	family.Victivallaceae.id.2255	C	T	-0.124197	0.0257026	1.56601e-06	3555	family.Victivallaceae.id.2255	23.3489
rs34962571	48	family.Victivallaceae.id.2255	C	A	-0.186945	0.0418412	6.24824e-06	3237	family.Victivallaceae.id.2255	19.9628
rs4396289	48	family.Victivallaceae.id.2255	T	C	-0.152918	0.0288525	1.53782e-07	3913	family.Victivallaceae.id.2255	28.0897
rs61702987	48	family.Victivallaceae.id.2255	C	T	0.145501	0.0300007	3.07921e-06	3906	family.Victivallaceae.id.2255	23.5218
rs62570196	48	family.Victivallaceae.id.2255	T	C	-0.246101	0.0483077	2.69852e-07	3091	family.Victivallaceae.id.2255	25.9535
rs6545794	48	family.Victivallaceae.id.2255	G	A	-0.197786	0.0410495	5.97005e-07	3916	family.Victivallaceae.id.2255	23.2152
rs67832247	48	family.Victivallaceae.id.2255	T	C	-0.123489	0.0266695	3.23801e-06	3555	family.Victivallaceae.id.2255	21.4401
rs7077363	48	family.Victivallaceae.id.2255	A	G	0.148942	0.0318366	2.83376e-06	3912	family.Victivallaceae.id.2255	21.8868
rs7314815	48	family.Victivallaceae.id.2255	A	G	0.101088	0.0225594	6.40086e-06	3912	family.Victivallaceae.id.2255	20.0791
rs7627405	48	family.Victivallaceae.id.2255	T	C	-0.134158	0.0301427	8.1942e-06	3555	family.Victivallaceae.id.2255	19.8092
rs10506058	49	genus..Clostridiuminnocuumgroup.id.14397	G	A	0.0997048	0.0221926	8.92443e-06	4163	genus..Clostridiuminnocuumgroup.id.14397	20.1844
rs1942371	49	genus..Clostridiuminnocuumgroup.id.14397	A	G	-0.157938	0.034187	4.06337e-06	3971	genus..Clostridiuminnocuumgroup.id.14397	21.3428
rs40656	49	genus..Clostridiuminnocuumgroup.id.14397	T	C	0.142664	0.0311021	8.6152e-06	4048	genus..Clostridiuminnocuumgroup.id.14397	21.0403
rs4869133	49	genus..Clostridiuminnocuumgroup.id.14397	A	G	-0.180591	0.0409505	7.24455e-06	3735	genus..Clostridiuminnocuumgroup.id.14397	19.4478
rs61267978	49	genus..Clostridiuminnocuumgroup.id.14397	C	T	0.14708	0.0320875	5.58513e-06	4165	genus..Clostridiuminnocuumgroup.id.14397	21.0103
rs6577484	49	genus..Clostridiuminnocuumgroup.id.14397	A	G	0.160425	0.0360857	8.40602e-06	3858	genus..Clostridiuminnocuumgroup.id.14397	19.7639
rs6890185	49	genus..Clostridiuminnocuumgroup.id.14397	C	T	0.113424	0.0233137	1.12244e-06	4166	genus..Clostridiuminnocuumgroup.id.14397	23.6692
rs112617308	50	genus..Eubacteriumbrachygroup.id.11296	C	T	-0.170873	0.0362844	2.38033e-06	4001	genus..Eubacteriumbrachygroup.id.11296	22.1773
rs12151423	50	genus..Eubacteriumbrachygroup.id.11296	G	A	0.101329	0.0227324	9.2705e-06	3854	genus..Eubacteriumbrachygroup.id.11296	19.8688
rs13139592	50	genus..Eubacteriumbrachygroup.id.11296	C	T	-0.145997	0.0327192	7.96753e-06	3842	genus..Eubacteriumbrachygroup.id.11296	19.9104
rs1384962	50	genus..Eubacteriumbrachygroup.id.11296	G	A	0.120888	0.0266264	6.99292e-06	4001	genus..Eubacteriumbrachygroup.id.11296	20.6131
rs2913110	50	genus..Eubacteriumbrachygroup.id.11296	T	C	0.105143	0.022942	4.55806e-06	4001	genus..Eubacteriumbrachygroup.id.11296	21.0039
rs4862235	50	genus..Eubacteriumbrachygroup.id.11296	A	G	0.104806	0.0225751	3.73143e-06	4000	genus..Eubacteriumbrachygroup.id.11296	21.5533
rs62348779	50	genus..Eubacteriumbrachygroup.id.11296	C	T	-0.201481	0.043286	3.78122e-06	3827	genus..Eubacteriumbrachygroup.id.11296	21.6656
rs6591893	50	genus..Eubacteriumbrachygroup.id.11296	A	G	0.108225	0.0240319	7.34344e-06	3999	genus..Eubacteriumbrachygroup.id.11296	20.2807
rs720439	50	genus..Eubacteriumbrachygroup.id.11296	G	A	-0.111927	0.0251252	7.02827e-06	4001	genus..Eubacteriumbrachygroup.id.11296	19.8449
rs73199919	50	genus..Eubacteriumbrachygroup.id.11296	C	T	-0.236717	0.0531335	8.15524e-06	3008	genus..Eubacteriumbrachygroup.id.11296	19.8482
rs1020520	51	genus..Eubacteriumcoprostanoligenesgroup.id.11375	G	T	-0.0590705	0.0132929	8.88975e-06	17371	genus..Eubacteriumcoprostanoligenesgroup.id.11375	19.7471
rs10444197	51	genus..Eubacteriumcoprostanoligenesgroup.id.11375	G	A	-0.0505823	0.0113455	5.98464e-06	17380	genus..Eubacteriumcoprostanoligenesgroup.id.11375	19.8768
rs11052069	51	genus..Eubacteriumcoprostanoligenesgroup.id.11375	C	T	0.0477832	0.0107833	9.37949e-06	17380	genus..Eubacteriumcoprostanoligenesgroup.id.11375	19.6356
rs11720857	51	genus..Eubacteriumcoprostanoligenesgroup.id.11375	T	C	0.0630776	0.0144485	9.26255e-06	16960	genus..Eubacteriumcoprostanoligenesgroup.id.11375	19.0592
rs12906958	51	genus..Eubacteriumcoprostanoligenesgroup.id.11375	T	C	-0.0533159	0.0115935	4.34803e-06	17380	genus..Eubacteriumcoprostanoligenesgroup.id.11375	21.1488
rs17159861	51	genus..Eubacteriumcoprostanoligenesgroup.id.11375	T	C	0.0962228	0.0168388	1.03787e-08	17380	genus..Eubacteriumcoprostanoligenesgroup.id.11375	32.6537
rs2644213	51	genus..Eubacteriumcoprostanoligenesgroup.id.11375	A	G	0.0538845	0.0121245	9.85638e-06	17380	genus..Eubacteriumcoprostanoligenesgroup.id.11375	19.7517
rs4076415	51	genus..Eubacteriumcoprostanoligenesgroup.id.11375	G	T	0.0515152	0.0110294	1.98974e-06	16960	genus..Eubacteriumcoprostanoligenesgroup.id.11375	21.8155
rs62024432	51	genus..Eubacteriumcoprostanoligenesgroup.id.11375	T	C	-0.0769698	0.0172101	7.50207e-06	17271	genus..Eubacteriumcoprostanoligenesgroup.id.11375	20.0019
rs6762473	51	genus..Eubacteriumcoprostanoligenesgroup.id.11375	A	C	0.0521584	0.0112353	4.26113e-06	17377	genus..Eubacteriumcoprostanoligenesgroup.id.11375	21.5517
rs76898927	51	genus..Eubacteriumcoprostanoligenesgroup.id.11375	A	G	0.123055	0.0266375	4.78979e-06	12197	genus..Eubacteriumcoprostanoligenesgroup.id.11375	21.3409
rs79895140	51	genus..Eubacteriumcoprostanoligenesgroup.id.11375	C	T	-0.0641017	0.0141153	8.61816e-06	16139	genus..Eubacteriumcoprostanoligenesgroup.id.11375	20.6234
rs9648214	51	genus..Eubacteriumcoprostanoligenesgroup.id.11375	C	T	-0.0828719	0.016431	2.5203e-07	17379	genus..Eubacteriumcoprostanoligenesgroup.id.11375	25.4383
rs182318	52	genus..Eubacteriumeligensgroup.id.14372	A	G	-0.0824941	0.0195615	8.39837e-06	14777	genus..Eubacteriumeligensgroup.id.14372	17.7845
rs2200429	52	genus..Eubacteriumeligensgroup.id.14372	G	A	-0.0888825	0.0198479	5.29721e-06	14761	genus..Eubacteriumeligensgroup.id.14372	20.0541
rs265534	52	genus..Eubacteriumeligensgroup.id.14372	G	T	-0.0563756	0.0120127	2.26758e-06	14776	genus..Eubacteriumeligensgroup.id.14372	22.0242
rs4583233	52	genus..Eubacteriumeligensgroup.id.14372	C	A	0.0670205	0.0128122	2.83852e-07	14327	genus..Eubacteriumeligensgroup.id.14372	27.3633
rs56080211	52	genus..Eubacteriumeligensgroup.id.14372	T	C	0.123093	0.0282743	9.1429e-06	10699	genus..Eubacteriumeligensgroup.id.14372	18.9531
rs6923695	52	genus..Eubacteriumeligensgroup.id.14372	G	T	0.103268	0.0229525	4.87406e-06	12891	genus..Eubacteriumeligensgroup.id.14372	20.2428
rs10147907	53	genus..Eubacteriumfissicatenagroup.id.14373	G	T	0.172263	0.039601	8.27246e-06	3833	genus..Eubacteriumfissicatenagroup.id.14373	18.9222
rs11818408	53	genus..Eubacteriumfissicatenagroup.id.14373	A	G	0.10585	0.0237114	8.20015e-06	3590	genus..Eubacteriumfissicatenagroup.id.14373	19.9283
rs11876297	53	genus..Eubacteriumfissicatenagroup.id.14373	C	T	0.131469	0.0281712	2.66556e-06	3396	genus..Eubacteriumfissicatenagroup.id.14373	21.779
rs151257695	53	genus..Eubacteriumfissicatenagroup.id.14373	G	A	0.20951	0.0454847	3.09681e-06	3587	genus..Eubacteriumfissicatenagroup.id.14373	21.2167
rs1768152	53	genus..Eubacteriumfissicatenagroup.id.14373	C	T	0.139489	0.0316186	8.70054e-06	3590	genus..Eubacteriumfissicatenagroup.id.14373	19.4622
rs2733072	53	genus..Eubacteriumfissicatenagroup.id.14373	A	G	0.109644	0.0228306	1.49089e-06	3833	genus..Eubacteriumfissicatenagroup.id.14373	23.0641
rs3771393	53	genus..Eubacteriumfissicatenagroup.id.14373	T	C	0.130842	0.0266671	7.37909e-07	3792	genus..Eubacteriumfissicatenagroup.id.14373	24.0738
rs6934739	53	genus..Eubacteriumfissicatenagroup.id.14373	G	A	0.111463	0.0252788	9.75326e-06	3831	genus..Eubacteriumfissicatenagroup.id.14373	19.4425
rs7104872	53	genus..Eubacteriumfissicatenagroup.id.14373	A	G	0.138612	0.0291906	2.7315e-06	3829	genus..Eubacteriumfissicatenagroup.id.14373	22.5484
rs10501370	54	genus..Eubacteriumhalliigroup.id.11338	T	C	-0.115589	0.0252489	5.41918e-06	13824	genus..Eubacteriumhalliigroup.id.11338	20.9579
rs10798999	54	genus..Eubacteriumhalliigroup.id.11338	T	C	0.0601661	0.0126752	2.60558e-06	16561	genus..Eubacteriumhalliigroup.id.11338	22.5315
rs10808115	54	genus..Eubacteriumhalliigroup.id.11338	C	A	-0.0504747	0.0109922	4.42448e-06	16566	genus..Eubacteriumhalliigroup.id.11338	21.0851
rs117748144	54	genus..Eubacteriumhalliigroup.id.11338	C	T	-0.126582	0.028712	7.86002e-06	10861	genus..Eubacteriumhalliigroup.id.11338	19.4365
rs13116360	54	genus..Eubacteriumhalliigroup.id.11338	C	T	0.154124	0.0297185	2.94487e-07	10323	genus..Eubacteriumhalliigroup.id.11338	26.896
rs17074066	54	genus..Eubacteriumhalliigroup.id.11338	C	T	-0.0813986	0.0189272	9.34905e-06	15804	genus..Eubacteriumhalliigroup.id.11338	18.4952
rs17474256	54	genus..Eubacteriumhalliigroup.id.11338	A	G	0.0810805	0.0184573	9.45445e-06	16460	genus..Eubacteriumhalliigroup.id.11338	19.2973
rs281379	54	genus..Eubacteriumhalliigroup.id.11338	G	A	-0.0499523	0.0112153	9.32796e-06	16130	genus..Eubacteriumhalliigroup.id.11338	19.8377
rs28584818	54	genus..Eubacteriumhalliigroup.id.11338	G	A	0.126115	0.0268627	4.43235e-06	11095	genus..Eubacteriumhalliigroup.id.11338	22.0412
rs60254196	54	genus..Eubacteriumhalliigroup.id.11338	G	A	-0.0522832	0.0111865	2.69672e-06	16238	genus..Eubacteriumhalliigroup.id.11338	21.8442
rs630939	54	genus..Eubacteriumhalliigroup.id.11338	T	C	-0.0508914	0.0114352	9.15759e-06	16238	genus..Eubacteriumhalliigroup.id.11338	19.8062
rs6550770	54	genus..Eubacteriumhalliigroup.id.11338	C	T	-0.198087	0.0443545	4.823e-06	4279	genus..Eubacteriumhalliigroup.id.11338	19.9452
rs74018587	54	genus..Eubacteriumhalliigroup.id.11338	T	C	0.208943	0.043822	3.70257e-06	3039	genus..Eubacteriumhalliigroup.id.11338	22.7337
rs78056098	54	genus..Eubacteriumhalliigroup.id.11338	T	G	-0.0507411	0.0113758	8.28818e-06	16568	genus..Eubacteriumhalliigroup.id.11338	19.8955
rs949971	54	genus..Eubacteriumhalliigroup.id.11338	G	T	-0.0540164	0.0116101	3.29002e-06	16566	genus..Eubacteriumhalliigroup.id.11338	21.6462
rs10263623	55	genus..Eubacteriumnodatumgroup.id.11297	T	C	0.193496	0.0439023	8.90706e-06	3080	genus..Eubacteriumnodatumgroup.id.11297	19.4253
rs10458299	55	genus..Eubacteriumnodatumgroup.id.11297	C	T	-0.187753	0.041969	8.36714e-06	3271	genus..Eubacteriumnodatumgroup.id.11297	20.0131
rs11006576	55	genus..Eubacteriumnodatumgroup.id.11297	G	A	-0.110167	0.024593	7.98664e-06	3295	genus..Eubacteriumnodatumgroup.id.11297	20.067
rs113893692	55	genus..Eubacteriumnodatumgroup.id.11297	T	C	-0.185107	0.0403573	5.75702e-06	3195	genus..Eubacteriumnodatumgroup.id.11297	21.0379
rs34297067	55	genus..Eubacteriumnodatumgroup.id.11297	G	A	-0.186907	0.0341475	6.59784e-08	3271	genus..Eubacteriumnodatumgroup.id.11297	29.9593
rs61841040	55	genus..Eubacteriumnodatumgroup.id.11297	T	G	0.160621	0.0341609	3.56141e-06	3295	genus..Eubacteriumnodatumgroup.id.11297	22.1078
rs6818880	55	genus..Eubacteriumnodatumgroup.id.11297	G	A	-0.110081	0.0245964	7.8254e-06	3291	genus..Eubacteriumnodatumgroup.id.11297	20.0298
rs77910827	55	genus..Eubacteriumnodatumgroup.id.11297	T	C	0.201788	0.0413568	9.05381e-07	3271	genus..Eubacteriumnodatumgroup.id.11297	23.8066
rs7827125	55	genus..Eubacteriumnodatumgroup.id.11297	T	C	0.1223	0.0271331	7.17355e-06	3294	genus..Eubacteriumnodatumgroup.id.11297	20.3166
rs7880204	55	genus..Eubacteriumnodatumgroup.id.11297	C	T	-0.125454	0.0275303	6.83884e-06	3294	genus..Eubacteriumnodatumgroup.id.11297	20.7656
rs9425984	55	genus..Eubacteriumnodatumgroup.id.11297	C	T	-0.130234	0.0292347	7.20681e-06	3294	genus..Eubacteriumnodatumgroup.id.11297	19.845
rs12129908	56	genus..Eubacteriumoxidoreducensgroup.id.11339	A	C	0.0893273	0.0198333	5.79516e-06	5377	genus..Eubacteriumoxidoreducensgroup.id.11339	20.2852
rs12423772	56	genus..Eubacteriumoxidoreducensgroup.id.11339	T	G	0.14098	0.0295029	2.62925e-06	5321	genus..Eubacteriumoxidoreducensgroup.id.11339	22.8341
rs2973294	56	genus..Eubacteriumoxidoreducensgroup.id.11339	T	G	0.0923559	0.0195439	2.38836e-06	5378	genus..Eubacteriumoxidoreducensgroup.id.11339	22.331
rs34561138	56	genus..Eubacteriumoxidoreducensgroup.id.11339	A	G	0.216145	0.045992	2.51163e-06	4186	genus..Eubacteriumoxidoreducensgroup.id.11339	22.0865
rs440215	56	genus..Eubacteriumoxidoreducensgroup.id.11339	T	C	0.0932766	0.0195294	1.65407e-06	5377	genus..Eubacteriumoxidoreducensgroup.id.11339	22.8122
rs10248854	57	genus..Eubacteriumrectalegroup.id.14374	A	C	-0.0527827	0.0113464	4.20676e-06	17348	genus..Eubacteriumrectalegroup.id.14374	21.6407
rs10797540	57	genus..Eubacteriumrectalegroup.id.14374	G	A	0.0503179	0.0108389	3.53384e-06	17350	genus..Eubacteriumrectalegroup.id.14374	21.5512
rs143694765	57	genus..Eubacteriumrectalegroup.id.14374	C	T	0.0870025	0.019779	9.75369e-06	15124	genus..Eubacteriumrectalegroup.id.14374	19.3489
rs2884897	57	genus..Eubacteriumrectalegroup.id.14374	G	A	-0.129364	0.0289021	6.44426e-06	10813	genus..Eubacteriumrectalegroup.id.14374	20.034
rs314726	57	genus..Eubacteriumrectalegroup.id.14374	C	T	0.0528824	0.0109486	1.37967e-06	16966	genus..Eubacteriumrectalegroup.id.14374	23.3293
rs35398954	57	genus..Eubacteriumrectalegroup.id.14374	G	A	-0.0901402	0.0174602	5.39945e-07	16621	genus..Eubacteriumrectalegroup.id.14374	26.6526
rs59427698	57	genus..Eubacteriumrectalegroup.id.14374	G	A	-0.0576035	0.0130853	5.36906e-06	16613	genus..Eubacteriumrectalegroup.id.14374	19.3789
rs62547233	57	genus..Eubacteriumrectalegroup.id.14374	G	A	0.0536319	0.0120201	9.8982e-06	17347	genus..Eubacteriumrectalegroup.id.14374	19.9082
rs10131724	58	genus..Eubacteriumruminantiumgroup.id.11340	C	A	-0.199832	0.0414577	2.38663e-06	5071	genus..Eubacteriumruminantiumgroup.id.11340	23.2338
rs10923018	58	genus..Eubacteriumruminantiumgroup.id.11340	A	G	0.0726438	0.0160924	6.79541e-06	7739	genus..Eubacteriumruminantiumgroup.id.11340	20.3777
rs11637981	58	genus..Eubacteriumruminantiumgroup.id.11340	T	G	-0.073258	0.0160888	5.43671e-06	7718	genus..Eubacteriumruminantiumgroup.id.11340	20.733
rs13025464	58	genus..Eubacteriumruminantiumgroup.id.11340	C	T	-0.0737077	0.0163786	6.96842e-06	7738	genus..Eubacteriumruminantiumgroup.id.11340	20.2523
rs139749	58	genus..Eubacteriumruminantiumgroup.id.11340	T	C	-0.0845439	0.0171791	8.58845e-07	7314	genus..Eubacteriumruminantiumgroup.id.11340	24.2195
rs16891896	58	genus..Eubacteriumruminantiumgroup.id.11340	A	G	-0.174787	0.0390573	2.3812e-06	4753	genus..Eubacteriumruminantiumgroup.id.11340	20.0269
rs17519472	58	genus..Eubacteriumruminantiumgroup.id.11340	T	C	0.107804	0.0233984	4.70356e-06	7710	genus..Eubacteriumruminantiumgroup.id.11340	21.2275
rs209813	58	genus..Eubacteriumruminantiumgroup.id.11340	A	G	-0.103488	0.0236391	9.23146e-06	7264	genus..Eubacteriumruminantiumgroup.id.11340	19.1655
rs2116427	58	genus..Eubacteriumruminantiumgroup.id.11340	G	A	0.0911461	0.0182353	4.67364e-07	7739	genus..Eubacteriumruminantiumgroup.id.11340	24.9833
rs2229917	58	genus..Eubacteriumruminantiumgroup.id.11340	G	A	0.153538	0.0323922	2.15894e-06	7050	genus..Eubacteriumruminantiumgroup.id.11340	22.4673
rs2418654	58	genus..Eubacteriumruminantiumgroup.id.11340	T	C	-0.0748879	0.0165852	6.17247e-06	7314	genus..Eubacteriumruminantiumgroup.id.11340	20.3884
rs2817174	58	genus..Eubacteriumruminantiumgroup.id.11340	T	C	-0.0734306	0.0163687	7.8696e-06	7710	genus..Eubacteriumruminantiumgroup.id.11340	20.1246
rs57340348	58	genus..Eubacteriumruminantiumgroup.id.11340	C	T	-0.0979429	0.0212166	4.93278e-06	7314	genus..Eubacteriumruminantiumgroup.id.11340	21.3106
rs606117	58	genus..Eubacteriumruminantiumgroup.id.11340	G	A	0.0833243	0.018056	4.81639e-06	7263	genus..Eubacteriumruminantiumgroup.id.11340	21.2961
rs6676699	58	genus..Eubacteriumruminantiumgroup.id.11340	T	G	-0.0888124	0.0196447	6.37979e-06	7708	genus..Eubacteriumruminantiumgroup.id.11340	20.4388
rs7000472	58	genus..Eubacteriumruminantiumgroup.id.11340	G	A	-0.0762282	0.016523	4.06848e-06	7739	genus..Eubacteriumruminantiumgroup.id.11340	21.284
rs72836424	58	genus..Eubacteriumruminantiumgroup.id.11340	T	C	-0.139825	0.030069	2.62125e-06	7314	genus..Eubacteriumruminantiumgroup.id.11340	21.6237
rs73139629	58	genus..Eubacteriumruminantiumgroup.id.11340	C	A	-0.115098	0.0247909	5.36199e-06	7314	genus..Eubacteriumruminantiumgroup.id.11340	21.555
rs11617697	59	genus..Eubacteriumventriosumgroup.id.11341	G	A	-0.143349	0.0286241	7.21757e-07	11497	genus..Eubacteriumventriosumgroup.id.11341	25.0798
rs12964517	59	genus..Eubacteriumventriosumgroup.id.11341	A	G	0.0587198	0.0123453	2.07499e-06	15289	genus..Eubacteriumventriosumgroup.id.11341	22.6237
rs13082419	59	genus..Eubacteriumventriosumgroup.id.11341	T	C	-0.0715522	0.016137	9.55987e-06	14501	genus..Eubacteriumventriosumgroup.id.11341	19.6608
rs16884680	59	genus..Eubacteriumventriosumgroup.id.11341	T	G	-0.0906428	0.0191909	1.73969e-06	15289	genus..Eubacteriumventriosumgroup.id.11341	22.3088
rs35179274	59	genus..Eubacteriumventriosumgroup.id.11341	T	C	-0.0627263	0.013786	5.75792e-06	15287	genus..Eubacteriumventriosumgroup.id.11341	20.7026
rs3809430	59	genus..Eubacteriumventriosumgroup.id.11341	C	T	-0.0548171	0.0118426	3.55317e-06	15287	genus..Eubacteriumventriosumgroup.id.11341	21.426
rs57199565	59	genus..Eubacteriumventriosumgroup.id.11341	C	T	0.0783394	0.0160257	7.97037e-07	14913	genus..Eubacteriumventriosumgroup.id.11341	23.8961
rs66746423	59	genus..Eubacteriumventriosumgroup.id.11341	T	C	0.0751501	0.0164978	6.11142e-06	14578	genus..Eubacteriumventriosumgroup.id.11341	20.7494
rs6704822	59	genus..Eubacteriumventriosumgroup.id.11341	G	A	0.0739179	0.0166705	6.6223e-06	15289	genus..Eubacteriumventriosumgroup.id.11341	19.6609
rs72783037	59	genus..Eubacteriumventriosumgroup.id.11341	A	C	0.0658926	0.0143747	6.54762e-06	15286	genus..Eubacteriumventriosumgroup.id.11341	21.0124
rs73615400	59	genus..Eubacteriumventriosumgroup.id.11341	C	T	-0.0956303	0.0193428	9.53613e-07	15146	genus..Eubacteriumventriosumgroup.id.11341	24.443
rs73849225	59	genus..Eubacteriumventriosumgroup.id.11341	C	T	0.0975711	0.0224388	5.20909e-06	14573	genus..Eubacteriumventriosumgroup.id.11341	18.9079
rs78250280	59	genus..Eubacteriumventriosumgroup.id.11341	A	G	0.0749762	0.0164404	3.35791e-06	14835	genus..Eubacteriumventriosumgroup.id.11341	20.7979
rs876734	59	genus..Eubacteriumventriosumgroup.id.11341	T	C	-0.0618696	0.0132532	2.88908e-06	14913	genus..Eubacteriumventriosumgroup.id.11341	21.7927
rs9316536	59	genus..Eubacteriumventriosumgroup.id.11341	G	T	-0.0817111	0.0183121	7.83519e-06	15289	genus..Eubacteriumventriosumgroup.id.11341	19.9107
rs10140184	60	genus..Eubacteriumxylanophilumgroup.id.14375	C	A	0.0576795	0.012599	4.95862e-06	12930	genus..Eubacteriumxylanophilumgroup.id.14375	20.959
rs10917203	60	genus..Eubacteriumxylanophilumgroup.id.14375	C	A	0.0612633	0.0130917	3.15155e-06	12930	genus..Eubacteriumxylanophilumgroup.id.14375	21.8983
rs112176119	60	genus..Eubacteriumxylanophilumgroup.id.14375	T	C	-0.113455	0.0245762	3.32766e-06	12199	genus..Eubacteriumxylanophilumgroup.id.14375	21.3119
rs13239072	60	genus..Eubacteriumxylanophilumgroup.id.14375	A	G	0.0687427	0.0142728	1.81783e-06	13307	genus..Eubacteriumxylanophilumgroup.id.14375	23.1971
rs17830032	60	genus..Eubacteriumxylanophilumgroup.id.14375	A	G	-0.160597	0.0310515	2.38893e-07	9527	genus..Eubacteriumxylanophilumgroup.id.14375	26.7494
rs1999224	60	genus..Eubacteriumxylanophilumgroup.id.14375	T	G	-0.0949051	0.0203503	3.75492e-06	13309	genus..Eubacteriumxylanophilumgroup.id.14375	21.749
rs2012708	60	genus..Eubacteriumxylanophilumgroup.id.14375	G	A	0.0573202	0.0126905	6.5254e-06	13306	genus..Eubacteriumxylanophilumgroup.id.14375	20.4013
rs2213117	60	genus..Eubacteriumxylanophilumgroup.id.14375	G	T	0.0877797	0.0189012	4.21329e-06	12878	genus..Eubacteriumxylanophilumgroup.id.14375	21.5679
rs75586835	60	genus..Eubacteriumxylanophilumgroup.id.14375	G	A	-0.114498	0.0263455	9.38708e-06	12550	genus..Eubacteriumxylanophilumgroup.id.14375	18.8878
rs10931481	61	genus..Ruminococcusgauvreauiigroup.id.11342	A	G	0.0610096	0.0130484	3.38211e-06	13382	genus..Ruminococcusgauvreauiigroup.id.11342	21.8615
rs12079579	61	genus..Ruminococcusgauvreauiigroup.id.11342	G	A	0.0955324	0.0213436	5.03725e-06	12986	genus..Ruminococcusgauvreauiigroup.id.11342	20.0339
rs12539819	61	genus..Ruminococcusgauvreauiigroup.id.11342	T	C	0.110654	0.0240684	4.49375e-06	11860	genus..Ruminococcusgauvreauiigroup.id.11342	21.1367
rs1391597	61	genus..Ruminococcusgauvreauiigroup.id.11342	T	C	0.0590284	0.0124874	1.85964e-06	13382	genus..Ruminococcusgauvreauiigroup.id.11342	22.345
rs2047242	61	genus..Ruminococcusgauvreauiigroup.id.11342	G	A	-0.067603	0.0133738	2.46372e-07	13369	genus..Ruminococcusgauvreauiigroup.id.11342	25.552
rs2166943	61	genus..Ruminococcusgauvreauiigroup.id.11342	C	A	0.0566974	0.0123497	5.27717e-06	13377	genus..Ruminococcusgauvreauiigroup.id.11342	21.0773
rs289410	61	genus..Ruminococcusgauvreauiigroup.id.11342	A	G	-0.0654926	0.0139101	2.27464e-06	13380	genus..Ruminococcusgauvreauiigroup.id.11342	22.1678
rs431418	61	genus..Ruminococcusgauvreauiigroup.id.11342	G	A	-0.094737	0.0210157	5.53667e-06	13289	genus..Ruminococcusgauvreauiigroup.id.11342	20.3213
rs71386687	61	genus..Ruminococcusgauvreauiigroup.id.11342	G	T	0.121037	0.02386	2.90761e-07	11340	genus..Ruminococcusgauvreauiigroup.id.11342	25.7333
rs73802842	61	genus..Ruminococcusgauvreauiigroup.id.11342	A	C	0.0736808	0.0169665	7.48026e-06	13382	genus..Ruminococcusgauvreauiigroup.id.11342	18.8593
rs9870933	61	genus..Ruminococcusgauvreauiigroup.id.11342	G	A	0.0621643	0.0126072	8.4912e-07	13382	genus..Ruminococcusgauvreauiigroup.id.11342	24.3135
rs11597105	62	genus..Ruminococcusgnavusgroup.id.14376	G	A	0.114673	0.0250653	6.94868e-06	6328	genus..Ruminococcusgnavusgroup.id.14376	20.9303
rs11864644	62	genus..Ruminococcusgnavusgroup.id.14376	C	T	-0.139804	0.0318253	5.0088e-06	6241	genus..Ruminococcusgnavusgroup.id.14376	19.2971
rs12136548	62	genus..Ruminococcusgnavusgroup.id.14376	T	C	0.0901946	0.0196476	3.09631e-06	6401	genus..Ruminococcusgnavusgroup.id.14376	21.0738
rs12989336	62	genus..Ruminococcusgnavusgroup.id.14376	A	G	-0.0846861	0.0187936	7.11808e-06	6401	genus..Ruminococcusgnavusgroup.id.14376	20.305
rs13163520	62	genus..Ruminococcusgnavusgroup.id.14376	A	G	-0.127377	0.0233883	5.61015e-08	6326	genus..Ruminococcusgnavusgroup.id.14376	29.6611
rs2909242	62	genus..Ruminococcusgnavusgroup.id.14376	A	C	-0.0909965	0.018351	7.40957e-07	6401	genus..Ruminococcusgnavusgroup.id.14376	24.5883
rs3124783	62	genus..Ruminococcusgnavusgroup.id.14376	G	A	-0.11599	0.0249099	2.6652e-06	6401	genus..Ruminococcusgnavusgroup.id.14376	21.6818
rs4388134	62	genus..Ruminococcusgnavusgroup.id.14376	T	C	-0.0904997	0.0203544	9.11637e-06	6399	genus..Ruminococcusgnavusgroup.id.14376	19.7686
rs62167033	62	genus..Ruminococcusgnavusgroup.id.14376	C	T	0.185289	0.0396295	3.49529e-06	5194	genus..Ruminococcusgnavusgroup.id.14376	21.8606
rs78399089	62	genus..Ruminococcusgnavusgroup.id.14376	C	T	0.144445	0.0326618	6.62998e-06	5944	genus..Ruminococcusgnavusgroup.id.14376	19.558
rs934940	62	genus..Ruminococcusgnavusgroup.id.14376	C	A	-0.105045	0.0229588	2.73705e-06	6309	genus..Ruminococcusgnavusgroup.id.14376	20.9339
rs10904297	63	genus..Ruminococcustorquesgroup.id.14377	G	A	-0.167804	0.0389812	2.68713e-06	3143	genus..Ruminococcustorquesgroup.id.14377	18.5309
rs10967781	63	genus..Ruminococcustorquesgroup.id.14377	A	C	0.0507994	0.0113322	8.36865e-06	17791	genus..Ruminococcustorquesgroup.id.14377	20.0949
rs12434631	63	genus..Ruminococcustorquesgroup.id.14377	G	A	0.074697	0.0153401	2.77247e-06	17353	genus..Ruminococcustorquesgroup.id.14377	23.7111
rs1475330	63	genus..Ruminococcustorquesgroup.id.14377	C	T	0.0523492	0.01182	8.13435e-06	17353	genus..Ruminococcustorquesgroup.id.14377	19.6147
rs35866622	63	genus..Ruminococcustorquesgroup.id.14377	C	T	-0.0612024	0.0109421	2.21337e-08	17240	genus..Ruminococcustorquesgroup.id.14377	31.2848
rs4073731	63	genus..Ruminococcustorquesgroup.id.14377	C	T	0.0651948	0.0142221	4.0525e-06	17793	genus..Ruminococcustorquesgroup.id.14377	21.0134
rs77034621	63	genus..Ruminococcustorquesgroup.id.14377	G	T	-0.151553	0.0335878	6.06872e-06	8567	genus..Ruminococcustorquesgroup.id.14377	20.3594
rs2715439	64	genus.Actinomyces.id.423	T	C	0.0746684	0.0164822	6.27e-06	7468	genus.Actinomyces.id.423	20.5232
rs34583783	64	genus.Actinomyces.id.423	T	G	0.126596	0.0268461	4.48529e-06	7468	genus.Actinomyces.id.423	22.2371
rs35011108	64	genus.Actinomyces.id.423	G	A	0.232634	0.0512044	6.33832e-06	3515	genus.Actinomyces.id.423	20.641
rs4073240	64	genus.Actinomyces.id.423	A	G	0.0749687	0.0167368	7.94274e-06	7468	genus.Actinomyces.id.423	20.0638
rs4146653	64	genus.Actinomyces.id.423	A	G	0.0985224	0.0214182	4.49647e-06	7468	genus.Actinomyces.id.423	21.1594
rs71315246	64	genus.Actinomyces.id.423	G	A	-0.0969809	0.021925	9.82978e-06	7468	genus.Actinomyces.id.423	19.5655
rs7915461	64	genus.Actinomyces.id.423	C	T	0.18776	0.0401636	5.91984e-06	5282	genus.Actinomyces.id.423	21.8544
rs11604400	65	genus.Adlercreutzia.id.812	T	C	-0.102524	0.0234834	9.74463e-06	8107	genus.Adlercreutzia.id.812	19.0604
rs13231526	65	genus.Adlercreutzia.id.812	A	C	0.143237	0.0311654	4.81355e-06	8051	genus.Adlercreutzia.id.812	21.1234
rs2717140	65	genus.Adlercreutzia.id.812	T	C	-0.119225	0.0251081	2.04594e-06	8243	genus.Adlercreutzia.id.812	22.548
rs55719207	65	genus.Adlercreutzia.id.812	A	G	-0.0699243	0.0158036	9.60505e-06	8243	genus.Adlercreutzia.id.812	19.5769
rs6664405	65	genus.Adlercreutzia.id.812	C	T	-0.0953084	0.0210752	5.23422e-06	8051	genus.Adlercreutzia.id.812	20.4513
rs7680684	65	genus.Adlercreutzia.id.812	T	C	-0.083381	0.0168901	9.76904e-07	8243	genus.Adlercreutzia.id.812	24.3708
rs9490822	65	genus.Adlercreutzia.id.812	T	C	-0.0734512	0.0155789	2.54421e-06	8243	genus.Adlercreutzia.id.812	22.2292
rs9915817	65	genus.Adlercreutzia.id.812	C	T	0.0749219	0.016833	8.21673e-06	8243	genus.Adlercreutzia.id.812	19.8104
rs111862613	66	genus.Akkermansia.id.4037	C	T	0.0911199	0.0196748	3.39236e-06	11620	genus.Akkermansia.id.4037	21.4489
rs117107102	66	genus.Akkermansia.id.4037	G	A	0.204406	0.0431629	3.01139e-06	4974	genus.Akkermansia.id.4037	22.4268
rs11729256	66	genus.Akkermansia.id.4037	C	T	0.0750473	0.0150184	6.58393e-07	11860	genus.Akkermansia.id.4037	24.9702
rs12908520	66	genus.Akkermansia.id.4037	A	G	0.061772	0.0130954	2.26482e-06	11862	genus.Akkermansia.id.4037	22.2509
rs2602429	66	genus.Akkermansia.id.4037	T	C	0.0745352	0.0156201	2.71569e-06	11689	genus.Akkermansia.id.4037	22.7695
rs4242783	66	genus.Akkermansia.id.4037	A	G	0.0685454	0.0147701	2.99799e-06	11689	genus.Akkermansia.id.4037	21.5373
rs4936098	66	genus.Akkermansia.id.4037	G	A	0.0649225	0.0135934	1.10359e-06	11857	genus.Akkermansia.id.4037	22.8105
rs61779207	66	genus.Akkermansia.id.4037	A	G	-0.0760539	0.0167769	6.32116e-06	11590	genus.Akkermansia.id.4037	20.5503
rs74542928	66	genus.Akkermansia.id.4037	C	T	0.112623	0.0236434	1.4802e-06	11215	genus.Akkermansia.id.4037	22.6898
rs9349825	66	genus.Akkermansia.id.4037	G	A	-0.0703407	0.0147133	2.59886e-06	11857	genus.Akkermansia.id.4037	22.8557
rs941682	66	genus.Akkermansia.id.4037	A	G	-0.0632957	0.0143777	9.17126e-06	11808	genus.Akkermansia.id.4037	19.3808
rs1107244	67	genus.Alistipes.id.968	A	G	0.0758558	0.0171182	3.59059e-06	17571	genus.Alistipes.id.968	19.6363
rs11769002	67	genus.Alistipes.id.968	A	G	-0.0528793	0.0109389	1.44962e-06	17571	genus.Alistipes.id.968	23.3683
rs11958296	67	genus.Alistipes.id.968	G	A	-0.0981222	0.0218272	9.29574e-06	16214	genus.Alistipes.id.968	20.2087
rs12990744	67	genus.Alistipes.id.968	T	C	-0.0776618	0.0172986	8.20725e-06	16694	genus.Alistipes.id.968	20.1556
rs1689282	67	genus.Alistipes.id.968	C	A	-0.0520061	0.0113942	5.27578e-06	17090	genus.Alistipes.id.968	20.8325
rs2290844	67	genus.Alistipes.id.968	T	C	0.0813969	0.0191632	9.10135e-06	17571	genus.Alistipes.id.968	18.0418
rs2450745	67	genus.Alistipes.id.968	C	A	-0.080524	0.0184702	7.11836e-06	17571	genus.Alistipes.id.968	19.0068
rs2875322	67	genus.Alistipes.id.968	C	T	-0.0580945	0.0131432	8.77703e-06	17459	genus.Alistipes.id.968	19.5373
rs34417064	67	genus.Alistipes.id.968	G	A	-0.048202	0.0106868	7.00749e-06	17570	genus.Alistipes.id.968	20.3437
rs4810359	67	genus.Alistipes.id.968	G	A	-0.0652428	0.0146155	7.49669e-06	17380	genus.Alistipes.id.968	19.9267
rs7129639	67	genus.Alistipes.id.968	A	C	-0.0524955	0.0109584	1.78422e-06	17571	genus.Alistipes.id.968	22.9484
rs8130320	67	genus.Alistipes.id.968	G	A	-0.049002	0.010717	4.83612e-06	17571	genus.Alistipes.id.968	20.9064
rs1901739	68	genus.Allisonella.id.2174	G	T	0.115769	0.0248626	3.58801e-06	3212	genus.Allisonella.id.2174	21.6814
rs35110698	68	genus.Allisonella.id.2174	C	T	-0.146322	0.0320852	5.72322e-06	3212	genus.Allisonella.id.2174	20.7974
rs35778461	68	genus.Allisonella.id.2174	T	C	0.146679	0.0297186	1.2063e-06	3212	genus.Allisonella.id.2174	24.3601
rs594561	68	genus.Allisonella.id.2174	T	C	0.112231	0.0251681	9.41103e-06	3212	genus.Allisonella.id.2174	19.8849
rs602075	68	genus.Allisonella.id.2174	G	A	0.168974	0.0296976	3.56575e-08	3212	genus.Allisonella.id.2174	32.3742
rs6742198	68	genus.Allisonella.id.2174	A	G	0.149152	0.0316484	3.34514e-06	3182	genus.Allisonella.id.2174	22.2102
rs76904847	68	genus.Allisonella.id.2174	A	G	0.148523	0.0334857	6.08751e-06	3182	genus.Allisonella.id.2174	19.6731
rs7898615	68	genus.Allisonella.id.2174	G	T	0.167966	0.0373586	8.87277e-06	3212	genus.Allisonella.id.2174	20.2145
rs2154444	69	genus.Alloprevotella.id.961	G	T	0.138234	0.0308961	8.36755e-06	3009	genus.Alloprevotella.id.961	20.0182
rs34619204	69	genus.Alloprevotella.id.961	A	G	-0.156037	0.0344392	8.8419e-06	3003	genus.Alloprevotella.id.961	20.528
rs4364940	69	genus.Alloprevotella.id.961	G	A	0.126418	0.0282207	8.58353e-06	3008	genus.Alloprevotella.id.961	20.0669
rs4680035	69	genus.Alloprevotella.id.961	G	A	-0.119599	0.0259446	4.99052e-06	3007	genus.Alloprevotella.id.961	21.2503
rs58212166	69	genus.Alloprevotella.id.961	G	A	-0.161506	0.0359102	7.93614e-06	3005	genus.Alloprevotella.id.961	20.2274
rs10794359	70	genus.Anaerofilum.id.2053	C	T	-0.0953524	0.02006	2.23496e-06	4994	genus.Anaerofilum.id.2053	22.5945
rs1563175	70	genus.Anaerofilum.id.2053	C	A	0.0923834	0.0202157	5.53848e-06	5051	genus.Anaerofilum.id.2053	20.8838
rs17012738	70	genus.Anaerofilum.id.2053	G	T	0.0903417	0.0200239	7.24168e-06	5051	genus.Anaerofilum.id.2053	20.3553
rs17096874	70	genus.Anaerofilum.id.2053	T	C	-0.126337	0.0268919	2.8603e-06	5051	genus.Anaerofilum.id.2053	22.0708
rs356049	70	genus.Anaerofilum.id.2053	A	G	0.132603	0.0289802	6.55844e-06	4994	genus.Anaerofilum.id.2053	20.9365
rs4244069	70	genus.Anaerofilum.id.2053	A	G	-0.146775	0.0326594	9.81202e-06	5030	genus.Anaerofilum.id.2053	20.1969
rs4506496	70	genus.Anaerofilum.id.2053	A	G	0.10309	0.0212861	1.4866e-06	4935	genus.Anaerofilum.id.2053	23.4552
rs712981	70	genus.Anaerofilum.id.2053	C	A	0.10076	0.0202902	6.83115e-07	5051	genus.Anaerofilum.id.2053	24.6603
rs79598899	70	genus.Anaerofilum.id.2053	T	C	0.182586	0.0357284	3.74728e-07	4709	genus.Anaerofilum.id.2053	26.1159
rs816292	70	genus.Anaerofilum.id.2053	C	T	-0.113003	0.02204	2.64038e-07	5017	genus.Anaerofilum.id.2053	26.2877
rs9299345	70	genus.Anaerofilum.id.2053	C	T	-0.1364	0.0302372	8.04309e-06	5051	genus.Anaerofilum.id.2053	20.349
rs10502061	71	genus.Anaerostipes.id.1991	G	A	0.0835752	0.0192017	7.93539e-06	16825	genus.Anaerostipes.id.1991	18.9442
rs2014785	71	genus.Anaerostipes.id.1991	C	T	0.0515687	0.0112199	4.68061e-06	16445	genus.Anaerostipes.id.1991	21.125
rs2396460	71	genus.Anaerostipes.id.1991	C	T	-0.0512653	0.0109555	2.91088e-06	16912	genus.Anaerostipes.id.1991	21.8967
rs2804244	71	genus.Anaerostipes.id.1991	G	A	-0.053089	0.0110983	2.04051e-06	16926	genus.Anaerostipes.id.1991	22.8822
rs3900776	71	genus.Anaerostipes.id.1991	A	G	-0.110013	0.0236302	2.74765e-06	14694	genus.Anaerostipes.id.1991	21.6748
rs60983350	71	genus.Anaerostipes.id.1991	A	G	-0.0539901	0.0116575	4.42054e-06	16344	genus.Anaerostipes.id.1991	21.4494
rs62157625	71	genus.Anaerostipes.id.1991	C	T	0.088573	0.0185548	1.44909e-06	15215	genus.Anaerostipes.id.1991	22.7872
rs62215703	71	genus.Anaerostipes.id.1991	A	G	0.0644965	0.0136702	1.9777e-06	15550	genus.Anaerostipes.id.1991	22.2599
rs6474958	71	genus.Anaerostipes.id.1991	G	A	-0.0500065	0.0112001	6.74483e-06	16918	genus.Anaerostipes.id.1991	19.9347
rs6726833	71	genus.Anaerostipes.id.1991	A	C	-0.0877497	0.0189408	3.32217e-06	16924	genus.Anaerostipes.id.1991	21.4631
rs6854026	71	genus.Anaerostipes.id.1991	C	T	-0.0508482	0.0109075	3.19578e-06	16921	genus.Anaerostipes.id.1991	21.732
rs7193624	71	genus.Anaerostipes.id.1991	T	C	0.0750642	0.0150723	5.35482e-07	16926	genus.Anaerostipes.id.1991	24.803
rs78735375	71	genus.Anaerostipes.id.1991	C	A	-0.137429	0.0305304	5.33384e-06	10360	genus.Anaerostipes.id.1991	20.2623
rs10150232	72	genus.Anaerotruncus.id.2054	G	A	0.0567088	0.0124877	6.67667e-06	16117	genus.Anaerotruncus.id.2054	20.6222
rs11018566	72	genus.Anaerotruncus.id.2054	G	A	-0.156465	0.0366032	6.13709e-06	6278	genus.Anaerotruncus.id.2054	18.2724
rs115414803	72	genus.Anaerotruncus.id.2054	C	A	-0.144356	0.0317524	6.83473e-06	9273	genus.Anaerotruncus.id.2054	20.6688
rs1272208	72	genus.Anaerotruncus.id.2054	T	G	-0.0611743	0.0129831	4.27982e-06	16117	genus.Anaerotruncus.id.2054	22.2015
rs1431492	72	genus.Anaerotruncus.id.2054	T	C	-0.0654996	0.0146188	7.35565e-06	16560	genus.Anaerotruncus.id.2054	20.0749
rs17734739	72	genus.Anaerotruncus.id.2054	C	T	0.0660052	0.014908	7.42772e-06	15927	genus.Anaerotruncus.id.2054	19.6027
rs34449434	72	genus.Anaerotruncus.id.2054	C	A	-0.0497004	0.0113402	9.85065e-06	16117	genus.Anaerotruncus.id.2054	19.2078
rs4669806	72	genus.Anaerotruncus.id.2054	T	G	0.0576389	0.0122994	2.4206e-06	16566	genus.Anaerotruncus.id.2054	21.9616
rs6494922	72	genus.Anaerotruncus.id.2054	G	A	0.0903106	0.0202257	6.62362e-06	16067	genus.Anaerotruncus.id.2054	19.9376
rs6563550	72	genus.Anaerotruncus.id.2054	C	T	0.0877135	0.0176745	2.34517e-07	16566	genus.Anaerotruncus.id.2054	24.6286
rs7155595	72	genus.Anaerotruncus.id.2054	A	C	0.0539336	0.0118903	7.54982e-06	16553	genus.Anaerotruncus.id.2054	20.5747
rs8005030	72	genus.Anaerotruncus.id.2054	T	C	0.0554447	0.0117854	2.28298e-06	16548	genus.Anaerotruncus.id.2054	22.1324
rs9347879	72	genus.Anaerotruncus.id.2054	C	T	0.050618	0.011049	4.22333e-06	16566	genus.Anaerotruncus.id.2054	20.9877
rs11585893	73	genus.Bacteroides.id.918	G	A	-0.0740746	0.0147633	1.79511e-06	17821	genus.Bacteroides.id.918	25.175
rs13207588	73	genus.Bacteroides.id.918	G	A	-0.059205	0.0131195	7.48504e-06	17707	genus.Bacteroides.id.918	20.365
rs1340391	73	genus.Bacteroides.id.918	C	T	-0.0592004	0.0132244	6.7301e-06	18302	genus.Bacteroides.id.918	20.0399
rs17619981	73	genus.Bacteroides.id.918	G	T	0.0880978	0.0187002	2.68683e-06	15801	genus.Bacteroides.id.918	22.1941
rs2023437	73	genus.Bacteroides.id.918	C	T	-0.0782325	0.0167634	5.01824e-06	17484	genus.Bacteroides.id.918	21.7796
rs66710942	73	genus.Bacteroides.id.918	T	C	0.0488038	0.0107412	5.86259e-06	17821	genus.Bacteroides.id.918	20.6443
rs6795673	73	genus.Bacteroides.id.918	T	C	0.0538565	0.0105251	3.37909e-07	18301	genus.Bacteroides.id.918	26.1832
rs12022129	74	genus.Barnesiella.id.944	C	T	0.0956023	0.0212961	8.91914e-06	13383	genus.Barnesiella.id.944	20.1529
rs182549	74	genus.Barnesiella.id.944	T	C	-0.0550716	0.0120039	4.94527e-06	14205	genus.Barnesiella.id.944	21.048
rs2491158	74	genus.Barnesiella.id.944	C	T	-0.0583747	0.0123176	2.29017e-06	13945	genus.Barnesiella.id.944	22.4594
rs2686790	74	genus.Barnesiella.id.944	A	G	0.0559495	0.0119716	3.00294e-06	13945	genus.Barnesiella.id.944	21.8419
rs540489	74	genus.Barnesiella.id.944	G	A	-0.0697176	0.0139537	4.65027e-07	13893	genus.Barnesiella.id.944	24.9635
rs55888705	74	genus.Barnesiella.id.944	A	G	-0.165859	0.0337309	8.50874e-07	8091	genus.Barnesiella.id.944	24.178
rs56108664	74	genus.Barnesiella.id.944	G	A	0.0917125	0.0190133	2.94763e-06	13394	genus.Barnesiella.id.944	23.267
rs5746486	74	genus.Barnesiella.id.944	G	A	-0.0690763	0.0149374	4.24161e-06	13945	genus.Barnesiella.id.944	21.3849
rs62181700	74	genus.Barnesiella.id.944	C	T	-0.114369	0.0253873	6.76169e-06	12984	genus.Barnesiella.id.944	20.2948
rs7322849	74	genus.Barnesiella.id.944	T	C	-0.0778559	0.017164	6.7766e-06	14201	genus.Barnesiella.id.944	20.5753
rs75344046	74	genus.Barnesiella.id.944	G	T	-0.0891491	0.0195601	3.16354e-06	13394	genus.Barnesiella.id.944	20.7727
rs857444	74	genus.Barnesiella.id.944	G	A	-0.0818645	0.0176441	4.23302e-06	13657	genus.Barnesiella.id.944	21.5275
rs11069458	75	genus.Bifidobacterium.id.436	A	G	0.0619356	0.0138937	7.99643e-06	14776	genus.Bifidobacterium.id.436	19.872
rs1241171	75	genus.Bifidobacterium.id.436	T	C	0.119703	0.0127294	1.27822e-20	14778	genus.Bifidobacterium.id.436	88.43
rs1571225	75	genus.Bifidobacterium.id.436	A	G	0.0712624	0.015983	8.04716e-06	14021	genus.Bifidobacterium.id.436	19.8794
rs1969927	75	genus.Bifidobacterium.id.436	C	T	0.070741	0.0157926	7.49893e-06	14778	genus.Bifidobacterium.id.436	20.0648
rs2728491	75	genus.Bifidobacterium.id.436	G	T	-0.0637641	0.0138746	5.19458e-06	14561	genus.Bifidobacterium.id.436	21.1209
rs3827020	75	genus.Bifidobacterium.id.436	G	A	0.0546319	0.0121139	6.67019e-06	14777	genus.Bifidobacterium.id.436	20.3389
rs4798126	75	genus.Bifidobacterium.id.436	C	T	0.0729971	0.0157926	2.4402e-06	13916	genus.Bifidobacterium.id.436	21.3651
rs542415	75	genus.Bifidobacterium.id.436	C	T	-0.0536216	0.0120801	8.99955e-06	14778	genus.Bifidobacterium.id.436	19.7034
rs60178956	75	genus.Bifidobacterium.id.436	A	G	-0.0624643	0.0131205	2.17246e-06	14774	genus.Bifidobacterium.id.436	22.6653
rs6793291	75	genus.Bifidobacterium.id.436	C	T	0.112428	0.0201813	1.08368e-08	14778	genus.Bifidobacterium.id.436	31.0353
rs72676854	75	genus.Bifidobacterium.id.436	T	C	0.232354	0.0505979	4.86354e-06	3856	genus.Bifidobacterium.id.436	21.088
rs7802841	75	genus.Bifidobacterium.id.436	T	C	0.0558234	0.0121219	3.57097e-06	14777	genus.Bifidobacterium.id.436	21.2075
rs9899990	76	genus.Bilophila.id.3170	C	T	-0.0680947	0.015503	7.71547e-06	12856	genus.Bilophila.id.3170	19.2928
rs11149971	76	genus.Bilophila.id.3170	A	G	-0.0692654	0.0150148	4.24037e-06	12856	genus.Bilophila.id.3170	21.281
rs115043014	76	genus.Bilophila.id.3170	T	C	0.0826826	0.0170621	1.12289e-06	12854	genus.Bilophila.id.3170	23.4834
rs117001700	76	genus.Bilophila.id.3170	A	G	0.0564589	0.0126935	9.0722e-06	12777	genus.Bilophila.id.3170	19.7835
rs12453000	76	genus.Bilophila.id.3170	T	G	-0.0627416	0.0139456	6.33255e-06	12856	genus.Bilophila.id.3170	20.2411
rs16892041	76	genus.Bilophila.id.3170	T	C	0.0766479	0.0160642	1.78875e-06	12628	genus.Bilophila.id.3170	22.7657
rs2788271	76	genus.Bilophila.id.3170	A	G	0.073288	0.016799	7.14662e-06	12777	genus.Bilophila.id.3170	19.0327
rs3005511	76	genus.Bilophila.id.3170	C	T	-0.0613623	0.0133436	4.70948e-06	12777	genus.Bilophila.id.3170	21.1474
rs4926264	76	genus.Bilophila.id.3170	A	G	-0.0624818	0.0141485	8.05619e-06	12777	genus.Bilophila.id.3170	19.5023
rs67794373	76	genus.Bilophila.id.3170	A	C	0.112729	0.0241633	3.1132e-06	11051	genus.Bilophila.id.3170	21.765
rs682885	76	genus.Bilophila.id.3170	C	T	0.123209	0.026882	5.62268e-06	11616	genus.Bilophila.id.3170	21.0067
rs72973581	76	genus.Bilophila.id.3170	A	C	0.0670097	0.0137701	1.76952e-06	12856	genus.Bilophila.id.3170	23.6812
rs7860714	76	genus.Bilophila.id.3170	G	A	-0.102702	0.0233878	9.06691e-06	12088	genus.Bilophila.id.3170	19.2833
rs11149971	77	genus.Blautia.id.1992	T	C	0.117605	0.02339	1.03934e-06	16255	genus.Blautia.id.1992	25.2808
rs115043014	77	genus.Blautia.id.1992	A	G	-0.206605	0.043992	5.186e-06	4902	genus.Blautia.id.1992	22.0565
rs117001700	77	genus.Blautia.id.1992	C	T	0.196414	0.0441122	8.83912e-06	4965	genus.Blautia.id.1992	19.8257
rs12453000	77	genus.Blautia.id.1992	T	C	0.0625335	0.0129987	1.26117e-06	17815	genus.Blautia.id.1992	23.1432
rs16892041	77	genus.Blautia.id.1992	C	T	-0.0622605	0.0141804	8.82028e-06	18276	genus.Blautia.id.1992	19.2774
rs2788271	77	genus.Blautia.id.1992	G	T	-0.0575596	0.0133492	7.16388e-06	18276	genus.Blautia.id.1992	18.5921
rs3005511	77	genus.Blautia.id.1992	G	A	0.0501085	0.0110768	6.18905e-06	18276	genus.Blautia.id.1992	20.4643
rs4926264	77	genus.Blautia.id.1992	C	T	0.0826207	0.0178239	5.10293e-06	18276	genus.Blautia.id.1992	21.4868
rs67794373	77	genus.Blautia.id.1992	T	C	0.0601709	0.0123443	1.00003e-06	18158	genus.Blautia.id.1992	23.7597
rs682885	77	genus.Blautia.id.1992	G	A	-0.0493376	0.0107359	4.4908e-06	18274	genus.Blautia.id.1992	21.1194
rs72973581	77	genus.Blautia.id.1992	G	A	0.125169	0.0265408	1.73934e-06	12764	genus.Blautia.id.1992	22.2416
rs7860714	77	genus.Blautia.id.1992	G	A	-0.0502178	0.0109853	4.09147e-06	18162	genus.Blautia.id.1992	20.8975
rs10084203	78	genus.Butyricicoccus.id.2055	G	A	0.0549699	0.0123563	8.58646e-06	17135	genus.Butyricicoccus.id.2055	19.7913
rs12034718	78	genus.Butyricicoccus.id.2055	G	A	0.0701199	0.0158213	9.57686e-06	16237	genus.Butyricicoccus.id.2055	19.6424
rs12585793	78	genus.Butyricicoccus.id.2055	C	T	-0.262206	0.0564729	5.79191e-06	3135	genus.Butyricicoccus.id.2055	21.5579
rs2017189	78	genus.Butyricicoccus.id.2055	T	G	-0.0506956	0.011024	3.87256e-06	17133	genus.Butyricicoccus.id.2055	21.1476
rs4962426	78	genus.Butyricicoccus.id.2055	T	G	0.0614216	0.0135979	7.3849e-06	16889	genus.Butyricicoccus.id.2055	20.4032
rs56221232	78	genus.Butyricicoccus.id.2055	C	T	0.0828027	0.0167401	7.6194e-07	17133	genus.Butyricicoccus.id.2055	24.4667
rs62478070	78	genus.Butyricicoccus.id.2055	G	T	0.224039	0.0494959	5.9377e-06	4007	genus.Butyricicoccus.id.2055	20.4885
rs7322368	78	genus.Butyricicoccus.id.2055	C	T	0.0815733	0.0183167	5.5178e-06	17134	genus.Butyricicoccus.id.2055	19.8337
rs11228830	79	genus.Butyricimonas.id.945	G	A	0.135265	0.0298411	6.55162e-06	8974	genus.Butyricimonas.id.945	20.5466
rs113054641	79	genus.Butyricimonas.id.945	A	G	-0.144881	0.0274574	1.73694e-07	9949	genus.Butyricimonas.id.945	27.8423
rs12304031	79	genus.Butyricimonas.id.945	A	G	-0.086278	0.0196846	6.70067e-06	10658	genus.Butyricimonas.id.945	19.2108
rs12458763	79	genus.Butyricimonas.id.945	C	A	0.122037	0.0269587	6.36646e-06	10383	genus.Butyricimonas.id.945	20.492
rs1862649	79	genus.Butyricimonas.id.945	A	G	0.113124	0.0248176	4.76256e-06	10123	genus.Butyricimonas.id.945	20.7773
rs2114713	79	genus.Butyricimonas.id.945	T	G	0.062721	0.0138998	6.87713e-06	10734	genus.Butyricimonas.id.945	20.3615
rs62130338	79	genus.Butyricimonas.id.945	A	G	-0.0732608	0.0158324	3.8981e-06	10557	genus.Butyricimonas.id.945	21.4117
rs62390301	79	genus.Butyricimonas.id.945	C	T	-0.0872983	0.0174893	7.41905e-07	10634	genus.Butyricimonas.id.945	24.9154
rs7083431	79	genus.Butyricimonas.id.945	C	A	0.0703539	0.0144439	8.8546e-07	10737	genus.Butyricimonas.id.945	23.7252
rs71428626	79	genus.Butyricimonas.id.945	T	G	-0.133188	0.0289905	4.80413e-06	9776	genus.Butyricimonas.id.945	21.1067
rs72814525	79	genus.Butyricimonas.id.945	G	A	0.0664154	0.0149766	8.24599e-06	10736	genus.Butyricimonas.id.945	19.6657
rs78453362	79	genus.Butyricimonas.id.945	G	A	-0.14948	0.0327073	4.0581e-06	8207	genus.Butyricimonas.id.945	20.8871
rs9657374	79	genus.Butyricimonas.id.945	T	C	0.0680719	0.0148172	4.50359e-06	10737	genus.Butyricimonas.id.945	21.1058
rs1007475	80	genus.Butyrivibrio.id.1993	T	G	0.118065	0.0261271	7.92312e-06	3482	genus.Butyrivibrio.id.1993	20.4204
rs11761679	80	genus.Butyrivibrio.id.1993	C	T	0.154775	0.0321539	2.20231e-06	3482	genus.Butyrivibrio.id.1993	23.1705
rs142855850	80	genus.Butyrivibrio.id.1993	G	A	0.205013	0.0457138	6.85543e-06	3234	genus.Butyrivibrio.id.1993	20.1127
rs16934069	80	genus.Butyrivibrio.id.1993	C	T	-0.133784	0.0299444	8.8591e-06	3482	genus.Butyrivibrio.id.1993	19.9609
rs16941336	80	genus.Butyrivibrio.id.1993	T	C	0.127488	0.0267936	1.53182e-06	3482	genus.Butyrivibrio.id.1993	22.6398
rs17163238	80	genus.Butyrivibrio.id.1993	A	G	0.140987	0.0309117	5.51196e-06	3482	genus.Butyrivibrio.id.1993	20.8023
rs4537857	80	genus.Butyrivibrio.id.1993	C	T	-0.12459	0.0260992	1.80192e-06	3482	genus.Butyrivibrio.id.1993	22.7882
rs486484	80	genus.Butyrivibrio.id.1993	G	A	-0.108349	0.0240008	6.61084e-06	3456	genus.Butyrivibrio.id.1993	20.3796
rs4928024	80	genus.Butyrivibrio.id.1993	G	A	-0.17471	0.0389333	8.18641e-06	3481	genus.Butyrivibrio.id.1993	20.137
rs72723662	80	genus.Butyrivibrio.id.1993	T	C	0.224078	0.0449336	7.86241e-07	3073	genus.Butyrivibrio.id.1993	24.8689
rs74622183	80	genus.Butyrivibrio.id.1993	G	A	-0.201027	0.0428204	2.45748e-06	3478	genus.Butyrivibrio.id.1993	22.0398
rs77356209	80	genus.Butyrivibrio.id.1993	C	T	0.216874	0.0483299	6.6643e-06	3379	genus.Butyrivibrio.id.1993	20.1365
rs7752361	80	genus.Butyrivibrio.id.1993	G	A	-0.11923	0.0239975	7.69113e-07	3481	genus.Butyrivibrio.id.1993	24.6855
rs7763512	80	genus.Butyrivibrio.id.1993	A	G	0.119846	0.0253367	3.10655e-06	3259	genus.Butyrivibrio.id.1993	22.374
rs9349693	80	genus.Butyrivibrio.id.1993	G	A	0.117973	0.0259861	5.54958e-06	3482	genus.Butyrivibrio.id.1993	20.6102
rs10090365	81	genus.CandidatusSoleaferrea.id.11350	G	A	-0.0834413	0.0180989	4.17309e-06	6145	genus.CandidatusSoleaferrea.id.11350	21.2549
rs10809135	81	genus.CandidatusSoleaferrea.id.11350	C	T	0.0834858	0.0182426	5.47174e-06	5999	genus.CandidatusSoleaferrea.id.11350	20.9435
rs36155147	81	genus.CandidatusSoleaferrea.id.11350	T	C	0.104966	0.0240995	5.41138e-06	5958	genus.CandidatusSoleaferrea.id.11350	18.9706
rs4294381	81	genus.CandidatusSoleaferrea.id.11350	C	T	0.112197	0.023186	1.3685e-06	6145	genus.CandidatusSoleaferrea.id.11350	23.4157
rs4678258	81	genus.CandidatusSoleaferrea.id.11350	C	T	0.0986136	0.0215646	5.53183e-06	6101	genus.CandidatusSoleaferrea.id.11350	20.9117
rs6489992	81	genus.CandidatusSoleaferrea.id.11350	G	A	-0.0840437	0.0187031	7.88786e-06	6142	genus.CandidatusSoleaferrea.id.11350	20.1923
rs6494306	81	genus.CandidatusSoleaferrea.id.11350	G	A	-0.0969304	0.0214221	5.80051e-06	6145	genus.CandidatusSoleaferrea.id.11350	20.4737
rs7400877	81	genus.CandidatusSoleaferrea.id.11350	C	T	-0.0951085	0.0212799	9.29448e-06	6145	genus.CandidatusSoleaferrea.id.11350	19.9756
rs9973954	81	genus.CandidatusSoleaferrea.id.11350	G	A	0.0892075	0.0195401	5.94796e-06	6145	genus.CandidatusSoleaferrea.id.11350	20.8424
rs12404911	82	genus.Catenibacterium.id.2153	T	C	0.140717	0.0304142	2.79891e-06	3239	genus.Catenibacterium.id.2153	21.4063
rs212393	82	genus.Catenibacterium.id.2153	A	G	-0.135254	0.0286209	3.62489e-06	3239	genus.Catenibacterium.id.2153	22.3323
rs73128290	82	genus.Catenibacterium.id.2153	G	A	0.129726	0.0284563	4.29372e-06	3239	genus.Catenibacterium.id.2153	20.7826
rs7742829	82	genus.Catenibacterium.id.2153	T	C	0.11411	0.0251099	5.60729e-06	3239	genus.Catenibacterium.id.2153	20.6518
rs10461257	83	genus.ChristensenellaceaeR.7group.id.11283	G	A	-0.0551969	0.0122069	6.50746e-06	15987	genus.ChristensenellaceaeR.7group.id.11283	20.4464
rs17081797	83	genus.ChristensenellaceaeR.7group.id.11283	G	A	-0.0904325	0.0204253	3.34031e-06	16324	genus.ChristensenellaceaeR.7group.id.11283	19.6025
rs62132810	83	genus.ChristensenellaceaeR.7group.id.11283	G	A	-0.0828853	0.0179623	5.66711e-06	15066	genus.ChristensenellaceaeR.7group.id.11283	21.2928
rs62190261	83	genus.ChristensenellaceaeR.7group.id.11283	C	A	0.0958394	0.0214723	8.74023e-06	15274	genus.ChristensenellaceaeR.7group.id.11283	19.922
rs62467127	83	genus.ChristensenellaceaeR.7group.id.11283	T	C	0.114108	0.0251983	3.25362e-06	12719	genus.ChristensenellaceaeR.7group.id.11283	20.5066
rs73952017	83	genus.ChristensenellaceaeR.7group.id.11283	T	C	-0.0862164	0.0194354	8.45769e-06	15274	genus.ChristensenellaceaeR.7group.id.11283	19.6786
rs78521377	83	genus.ChristensenellaceaeR.7group.id.11283	T	C	0.124992	0.0274797	5.60674e-06	12605	genus.ChristensenellaceaeR.7group.id.11283	20.689
rs892686	83	genus.ChristensenellaceaeR.7group.id.11283	G	A	0.0514099	0.011136	3.96861e-06	16325	genus.ChristensenellaceaeR.7group.id.11283	21.3126
rs11264403	84	genus.Clostridiumsensustricto1.id.1873	A	G	-0.139062	0.0334454	7.75544e-06	7285	genus.Clostridiumsensustricto1.id.1873	17.2878
rs115807074	84	genus.Clostridiumsensustricto1.id.1873	G	A	-0.22736	0.0492575	4.31688e-06	4229	genus.Clostridiumsensustricto1.id.1873	21.305
rs116847295	84	genus.Clostridiumsensustricto1.id.1873	T	C	0.110021	0.0246032	4.58118e-06	12910	genus.Clostridiumsensustricto1.id.1873	19.9974
rs12341505	84	genus.Clostridiumsensustricto1.id.1873	A	G	0.0810718	0.0180121	4.82174e-06	14118	genus.Clostridiumsensustricto1.id.1873	20.2586
rs2795528	84	genus.Clostridiumsensustricto1.id.1873	A	G	-0.184315	0.0392204	2.7204e-06	6366	genus.Clostridiumsensustricto1.id.1873	22.0849
rs2817172	84	genus.Clostridiumsensustricto1.id.1873	T	C	0.058139	0.0124492	2.76655e-06	13658	genus.Clostridiumsensustricto1.id.1873	21.8097
rs550843	84	genus.Clostridiumsensustricto1.id.1873	C	T	-0.0783246	0.0169209	2.05071e-06	14102	genus.Clostridiumsensustricto1.id.1873	21.4263
rs10890671	85	genus.Collinsella.id.815	C	T	-0.0537401	0.0118848	6.52136e-06	14334	genus.Collinsella.id.815	20.4461
rs11597285	85	genus.Collinsella.id.815	T	G	-0.0537947	0.0120548	9.37615e-06	14334	genus.Collinsella.id.815	19.9138
rs1496626	85	genus.Collinsella.id.815	C	T	-0.0722307	0.01616	6.78175e-06	14334	genus.Collinsella.id.815	19.9783
rs149807560	85	genus.Collinsella.id.815	A	C	-0.104264	0.0235841	7.0987e-06	13473	genus.Collinsella.id.815	19.5448
rs2103510	85	genus.Collinsella.id.815	A	G	0.0786551	0.0168217	2.42474e-06	14334	genus.Collinsella.id.815	21.8633
rs62448871	85	genus.Collinsella.id.815	A	C	-0.0540309	0.0120324	6.78253e-06	14334	genus.Collinsella.id.815	20.1641
rs73052258	85	genus.Collinsella.id.815	A	G	0.0930178	0.0202658	1.7158e-06	14334	genus.Collinsella.id.815	21.067
rs75672793	85	genus.Collinsella.id.815	G	A	-0.108908	0.0240522	6.13549e-06	12601	genus.Collinsella.id.815	20.5027
rs9541268	85	genus.Collinsella.id.815	A	C	0.09597	0.0197312	8.79419e-07	12914	genus.Collinsella.id.815	23.6572
rs11532348	86	genus.Coprobacter.id.949	T	C	-0.103931	0.0226826	5.71184e-06	6364	genus.Coprobacter.id.949	20.9942
rs12684609	86	genus.Coprobacter.id.949	C	T	0.100827	0.0220366	6.10177e-06	6364	genus.Coprobacter.id.949	20.9345
rs12996055	86	genus.Coprobacter.id.949	C	A	0.0921817	0.0209405	8.07639e-06	6570	genus.Coprobacter.id.949	19.3783
rs143662916	86	genus.Coprobacter.id.949	T	C	0.253264	0.0540141	3.07252e-06	3083	genus.Coprobacter.id.949	21.9853
rs189356	86	genus.Coprobacter.id.949	A	G	0.0781125	0.0171916	6.26291e-06	6763	genus.Coprobacter.id.949	20.6446
rs213863	86	genus.Coprobacter.id.949	T	C	-0.0887412	0.0188377	2.34883e-06	6798	genus.Coprobacter.id.949	22.1918
rs305411	86	genus.Coprobacter.id.949	G	A	0.129218	0.0264518	1.00906e-06	6777	genus.Coprobacter.id.949	23.8638
rs3828477	86	genus.Coprobacter.id.949	T	G	-0.091218	0.019569	2.88974e-06	6798	genus.Coprobacter.id.949	21.7281
rs72821405	86	genus.Coprobacter.id.949	C	T	-0.147365	0.0319978	4.7576e-06	6177	genus.Coprobacter.id.949	21.2105
rs74919520	86	genus.Coprobacter.id.949	A	G	0.125703	0.0276296	5.76326e-06	6387	genus.Coprobacter.id.949	20.6987
rs1010560	87	genus.Coprococcus1.id.11301	A	C	0.0580232	0.0122722	1.95915e-06	16723	genus.Coprococcus1.id.11301	22.3544
rs12794898	87	genus.Coprococcus1.id.11301	T	G	0.0903299	0.0197212	4.91531e-06	15186	genus.Coprococcus1.id.11301	20.9795
rs1519491	87	genus.Coprococcus1.id.11301	C	T	0.0499197	0.0113558	8.95283e-06	16733	genus.Coprococcus1.id.11301	19.3246
rs1576241	87	genus.Coprococcus1.id.11301	G	A	-0.0510343	0.0109535	3.32862e-06	16729	genus.Coprococcus1.id.11301	21.7082
rs2907920	87	genus.Coprococcus1.id.11301	G	A	0.0561173	0.0126824	7.65327e-06	16040	genus.Coprococcus1.id.11301	19.5791
rs4277593	87	genus.Coprococcus1.id.11301	A	G	-0.0585649	0.0109914	1.13969e-07	16651	genus.Coprococcus1.id.11301	28.3904
rs56405618	87	genus.Coprococcus1.id.11301	G	A	-0.08963	0.0186508	1.57195e-06	16379	genus.Coprococcus1.id.11301	23.0946
rs73031725	87	genus.Coprococcus1.id.11301	C	T	0.167591	0.0355224	1.97917e-06	7206	genus.Coprococcus1.id.11301	22.2586
rs73167075	87	genus.Coprococcus1.id.11301	C	T	0.0573137	0.0127573	8.56864e-06	16733	genus.Coprococcus1.id.11301	20.1836
rs74101919	87	genus.Coprococcus1.id.11301	C	T	-0.0718989	0.0144651	1.03291e-06	16732	genus.Coprococcus1.id.11301	24.7059
rs946513	87	genus.Coprococcus1.id.11301	T	C	0.205899	0.0460018	8.61855e-06	4310	genus.Coprococcus1.id.11301	20.0336
rs10070053	88	genus.Coprococcus2.id.11302	G	A	0.0594312	0.0135375	7.64883e-06	11473	genus.Coprococcus2.id.11302	19.273
rs12634070	88	genus.Coprococcus2.id.11302	C	T	0.0736486	0.0164921	9.95104e-06	11457	genus.Coprococcus2.id.11302	19.9423
rs2482516	88	genus.Coprococcus2.id.11302	T	C	0.0754415	0.0164619	4.72333e-06	11483	genus.Coprococcus2.id.11302	21.0021
rs35890118	88	genus.Coprococcus2.id.11302	G	A	-0.066536	0.0147661	8.25962e-06	11478	genus.Coprococcus2.id.11302	20.304
rs61823518	88	genus.Coprococcus2.id.11302	C	A	-0.0955381	0.0215724	6.68258e-06	10980	genus.Coprococcus2.id.11302	19.6135
rs6677933	88	genus.Coprococcus2.id.11302	T	C	-0.0804405	0.0164216	1.18501e-06	11483	genus.Coprococcus2.id.11302	23.9948
rs72680320	88	genus.Coprococcus2.id.11302	C	T	-0.0649382	0.013919	2.27115e-06	11009	genus.Coprococcus2.id.11302	21.7663
rs9426473	88	genus.Coprococcus2.id.11302	G	A	0.0727361	0.0161662	6.30687e-06	11486	genus.Coprococcus2.id.11302	20.2435
rs10810043	89	genus.Coprococcus3.id.11303	G	A	0.0515518	0.0115923	9.27424e-06	15833	genus.Coprococcus3.id.11303	19.7764
rs11077359	89	genus.Coprococcus3.id.11303	C	T	-0.0645443	0.0148833	9.63598e-06	15378	genus.Coprococcus3.id.11303	18.8069
rs11080344	89	genus.Coprococcus3.id.11303	T	C	0.0516921	0.0113054	4.78692e-06	15835	genus.Coprococcus3.id.11303	20.9062
rs13247359	89	genus.Coprococcus3.id.11303	A	G	0.051211	0.0113031	7.32611e-06	15833	genus.Coprococcus3.id.11303	20.5273
rs13394391	89	genus.Coprococcus3.id.11303	T	C	-0.0709302	0.0150918	2.20317e-06	15834	genus.Coprococcus3.id.11303	22.0892
rs178271	89	genus.Coprococcus3.id.11303	C	T	0.145257	0.0294239	7.81088e-07	10794	genus.Coprococcus3.id.11303	24.371
rs4575475	89	genus.Coprococcus3.id.11303	A	G	0.0619514	0.0137787	7.04284e-06	15154	genus.Coprococcus3.id.11303	20.2155
rs7521171	89	genus.Coprococcus3.id.11303	A	G	-0.0596434	0.0129279	4.32242e-06	15472	genus.Coprococcus3.id.11303	21.2849
rs8100692	89	genus.Coprococcus3.id.11303	C	T	0.0577411	0.0113476	4.16459e-07	15829	genus.Coprococcus3.id.11303	25.8918
rs112893842	90	genus.DefluviitaleaceaeUCG011.id.11287	C	T	0.11381	0.0232806	1.44535e-06	8183	genus.DefluviitaleaceaeUCG011.id.11287	23.8988
rs1582238	90	genus.DefluviitaleaceaeUCG011.id.11287	C	T	0.0805036	0.0167257	1.56775e-06	7983	genus.DefluviitaleaceaeUCG011.id.11287	23.1667
rs2892880	90	genus.DefluviitaleaceaeUCG011.id.11287	A	G	0.0817755	0.0181686	6.82881e-06	8182	genus.DefluviitaleaceaeUCG011.id.11287	20.2582
rs4344384	90	genus.DefluviitaleaceaeUCG011.id.11287	T	G	0.0715978	0.0156309	4.83238e-06	8180	genus.DefluviitaleaceaeUCG011.id.11287	20.9812
rs4677103	90	genus.DefluviitaleaceaeUCG011.id.11287	G	A	0.0977912	0.0197263	9.59557e-07	7983	genus.DefluviitaleaceaeUCG011.id.11287	24.5758
rs55658617	90	genus.DefluviitaleaceaeUCG011.id.11287	C	T	0.174369	0.0362226	2.15292e-06	6663	genus.DefluviitaleaceaeUCG011.id.11287	23.1728
rs72731813	90	genus.DefluviitaleaceaeUCG011.id.11287	T	C	-0.147383	0.0293796	4.33116e-07	7767	genus.DefluviitaleaceaeUCG011.id.11287	25.1653
rs9608282	90	genus.DefluviitaleaceaeUCG011.id.11287	G	T	0.142939	0.0299793	2.52045e-06	7716	genus.DefluviitaleaceaeUCG011.id.11287	22.7332
rs9725395	90	genus.DefluviitaleaceaeUCG011.id.11287	G	A	-0.13834	0.029554	3.51921e-06	8011	genus.DefluviitaleaceaeUCG011.id.11287	21.9109
rs12031543	91	genus.Desulfovibrio.id.3173	C	T	-0.127185	0.0281887	6.54764e-06	8855	genus.Desulfovibrio.id.3173	20.3573
rs13066142	91	genus.Desulfovibrio.id.3173	A	G	0.119141	0.0250891	3.78665e-06	9241	genus.Desulfovibrio.id.3173	22.5502
rs16863365	91	genus.Desulfovibrio.id.3173	G	A	0.109402	0.0226964	1.7945e-06	8776	genus.Desulfovibrio.id.3173	23.2349
rs2032031	91	genus.Desulfovibrio.id.3173	G	A	-0.0654931	0.0148681	9.14277e-06	9241	genus.Desulfovibrio.id.3173	19.4035
rs2590913	91	genus.Desulfovibrio.id.3173	A	G	0.154496	0.0339396	6.65421e-06	7225	genus.Desulfovibrio.id.3173	20.7213
rs2853179	91	genus.Desulfovibrio.id.3173	T	C	0.0811971	0.0174234	2.42439e-06	8949	genus.Desulfovibrio.id.3173	21.7177
rs4797774	91	genus.Desulfovibrio.id.3173	A	G	0.212582	0.0470044	5.64315e-06	3476	genus.Desulfovibrio.id.3173	20.4538
rs6580353	91	genus.Desulfovibrio.id.3173	C	T	0.0770979	0.0169735	4.93857e-06	9241	genus.Desulfovibrio.id.3173	20.632
rs72647089	91	genus.Desulfovibrio.id.3173	G	T	-0.106594	0.0239337	8.29763e-06	8985	genus.Desulfovibrio.id.3173	19.8358
rs7729080	91	genus.Desulfovibrio.id.3173	A	C	-0.070287	0.0157691	9.95869e-06	9241	genus.Desulfovibrio.id.3173	19.8671
rs10138457	92	genus.Dialister.id.2183	C	T	-0.113054	0.0261933	7.88122e-06	10968	genus.Dialister.id.2183	18.6291
rs10938938	92	genus.Dialister.id.2183	A	G	-0.0773514	0.0170915	7.37063e-06	11401	genus.Dialister.id.2183	20.4822
rs11071887	92	genus.Dialister.id.2183	C	T	0.0662403	0.0146315	5.91407e-06	11989	genus.Dialister.id.2183	20.4959
rs11166701	92	genus.Dialister.id.2183	A	G	-0.0655301	0.013186	5.50746e-07	11720	genus.Dialister.id.2183	24.6976
rs2314294	92	genus.Dialister.id.2183	C	T	0.0865932	0.0193719	8.07899e-06	11339	genus.Dialister.id.2183	19.9813
rs2435610	92	genus.Dialister.id.2183	C	A	0.0647131	0.0143314	5.93269e-06	11984	genus.Dialister.id.2183	20.3895
rs4747450	92	genus.Dialister.id.2183	A	C	0.0668509	0.0147685	5.83729e-06	11987	genus.Dialister.id.2183	20.4899
rs4753063	92	genus.Dialister.id.2183	A	G	-0.0596297	0.0130052	4.85684e-06	11989	genus.Dialister.id.2183	21.0229
rs75416973	92	genus.Dialister.id.2183	G	A	0.0727223	0.016451	9.46091e-06	11402	genus.Dialister.id.2183	19.5412
rs764177	92	genus.Dialister.id.2183	A	C	-0.0601454	0.0135366	9.60772e-06	11988	genus.Dialister.id.2183	19.7418
rs76680460	92	genus.Dialister.id.2183	A	G	-0.161296	0.0364332	8.19213e-06	7176	genus.Dialister.id.2183	19.5999
rs11150408	93	genus.Dorea.id.1997	G	T	0.0488254	0.0109063	7.05777e-06	17215	genus.Dorea.id.1997	20.0417
rs12537781	93	genus.Dorea.id.1997	C	T	-0.055544	0.0125223	9.15137e-06	17608	genus.Dorea.id.1997	19.6746
rs13279148	93	genus.Dorea.id.1997	A	G	0.0715309	0.0150878	2.25283e-06	17605	genus.Dorea.id.1997	22.477
rs1899291	93	genus.Dorea.id.1997	T	C	0.0697217	0.0150285	4.56686e-06	17609	genus.Dorea.id.1997	21.5232
rs3005511	93	genus.Dorea.id.1997	G	A	0.0516127	0.0112852	5.28702e-06	17610	genus.Dorea.id.1997	20.9166
rs345219	93	genus.Dorea.id.1997	G	T	-0.0497368	0.0112621	8.8006e-06	17215	genus.Dorea.id.1997	19.5038
rs3752849	93	genus.Dorea.id.1997	A	G	0.163846	0.036608	7.68057e-06	5322	genus.Dorea.id.1997	20.0318
rs4793307	93	genus.Dorea.id.1997	T	C	0.0574165	0.0122472	4.0069e-06	17600	genus.Dorea.id.1997	21.9787
rs62503162	93	genus.Dorea.id.1997	G	A	-0.0974091	0.0194379	7.46605e-07	16210	genus.Dorea.id.1997	25.1131
rs73729431	93	genus.Dorea.id.1997	T	C	-0.13745	0.0299983	3.1674e-06	9596	genus.Dorea.id.1997	20.9941
rs112205261	94	genus.Eggerthella.id.819	C	T	-0.188618	0.0403613	3.34648e-06	5036	genus.Eggerthella.id.819	21.8391
rs13070736	94	genus.Eggerthella.id.819	C	A	-0.121331	0.0272024	7.61915e-06	5147	genus.Eggerthella.id.819	19.8944
rs1784446	94	genus.Eggerthella.id.819	A	G	0.0907728	0.0198096	5.23136e-06	5147	genus.Eggerthella.id.819	20.9972
rs2223081	94	genus.Eggerthella.id.819	A	G	0.102572	0.0221108	3.88889e-06	5147	genus.Eggerthella.id.819	21.5203
rs2240838	94	genus.Eggerthella.id.819	G	A	0.0980582	0.0197653	7.36205e-07	5147	genus.Eggerthella.id.819	24.6128
rs3851328	94	genus.Eggerthella.id.819	G	T	-0.107774	0.0236527	4.17589e-06	5147	genus.Eggerthella.id.819	20.762
rs4985746	94	genus.Eggerthella.id.819	A	G	0.110522	0.0247653	5.71461e-06	4906	genus.Eggerthella.id.819	19.9165
rs6430926	94	genus.Eggerthella.id.819	T	C	0.0879736	0.0197127	8.37122e-06	5147	genus.Eggerthella.id.819	19.9164
rs67490567	94	genus.Eggerthella.id.819	C	T	0.108495	0.0245457	8.94216e-06	5083	genus.Eggerthella.id.819	19.5374
rs76663501	94	genus.Eggerthella.id.819	T	C	0.175349	0.0378576	4.82574e-06	4814	genus.Eggerthella.id.819	21.4537
rs11027642	95	genus.Eisenbergiella.id.11304	T	C	0.129006	0.0284844	4.91871e-06	5583	genus.Eisenbergiella.id.11304	20.5118
rs11079158	95	genus.Eisenbergiella.id.11304	C	T	0.100627	0.022546	7.34849e-06	5582	genus.Eisenbergiella.id.11304	19.9199
rs11938607	95	genus.Eisenbergiella.id.11304	C	T	0.0978125	0.0216636	8.2182e-06	5583	genus.Eisenbergiella.id.11304	20.3859
rs12257723	95	genus.Eisenbergiella.id.11304	C	A	-0.0952742	0.0211569	8.85121e-06	5582	genus.Eisenbergiella.id.11304	20.279
rs12710729	95	genus.Eisenbergiella.id.11304	A	C	0.0893384	0.0199069	9.8441e-06	5583	genus.Eisenbergiella.id.11304	20.1404
rs13258851	95	genus.Eisenbergiella.id.11304	G	A	0.137001	0.0302124	7.74648e-06	5583	genus.Eisenbergiella.id.11304	20.5626
rs1508033	95	genus.Eisenbergiella.id.11304	C	A	0.091546	0.0195787	3.22889e-06	5580	genus.Eisenbergiella.id.11304	21.8632
rs1553971	95	genus.Eisenbergiella.id.11304	G	T	0.120965	0.0263054	5.26837e-06	5583	genus.Eisenbergiella.id.11304	21.1459
rs2683098	95	genus.Eisenbergiella.id.11304	T	C	0.107319	0.022515	2.2375e-06	5582	genus.Eisenbergiella.id.11304	22.72
rs3812426	95	genus.Eisenbergiella.id.11304	A	G	0.106447	0.0224159	2.71687e-06	5583	genus.Eisenbergiella.id.11304	22.5505
rs4462860	95	genus.Eisenbergiella.id.11304	A	G	0.0939071	0.0201104	4.16221e-06	5460	genus.Eisenbergiella.id.11304	21.8049
rs10098492	96	genus.Enterorhabdus.id.820	C	T	0.132323	0.0293688	6.40572e-06	7361	genus.Enterorhabdus.id.820	20.3001
rs114731706	96	genus.Enterorhabdus.id.820	G	T	0.182308	0.0382298	2.17342e-06	5956	genus.Enterorhabdus.id.820	22.7409
rs2051957	96	genus.Enterorhabdus.id.820	T	C	0.0843291	0.0189864	8.89859e-06	7524	genus.Enterorhabdus.id.820	19.7274
rs3017103	96	genus.Enterorhabdus.id.820	G	A	0.0980897	0.0208995	2.94044e-06	7524	genus.Enterorhabdus.id.820	22.0281
rs73331712	96	genus.Enterorhabdus.id.820	C	T	0.26199	0.055123	4.84923e-06	3109	genus.Enterorhabdus.id.820	22.5893
rs77655283	96	genus.Enterorhabdus.id.820	A	G	0.132988	0.0298306	5.88042e-06	7494	genus.Enterorhabdus.id.820	19.8747
rs1434153	97	genus.Erysipelatoclostridium.id.11381	A	G	-0.0684526	0.0152443	6.85295e-06	9662	genus.Erysipelatoclostridium.id.11381	20.1634
rs16936671	97	genus.Erysipelatoclostridium.id.11381	T	C	-0.0968026	0.0217883	6.04309e-06	9488	genus.Erysipelatoclostridium.id.11381	19.7391
rs17804233	97	genus.Erysipelatoclostridium.id.11381	C	T	-0.0662914	0.0144203	4.58605e-06	9783	genus.Erysipelatoclostridium.id.11381	21.1332
rs2901723	97	genus.Erysipelatoclostridium.id.11381	A	C	0.0641339	0.0144295	8.79469e-06	9662	genus.Erysipelatoclostridium.id.11381	19.7549
rs340991	97	genus.Erysipelatoclostridium.id.11381	G	A	-0.0740482	0.0158891	3.74942e-06	9781	genus.Erysipelatoclostridium.id.11381	21.7184
rs3804326	97	genus.Erysipelatoclostridium.id.11381	G	A	0.14147	0.0336352	9.85273e-06	7028	genus.Erysipelatoclostridium.id.11381	17.6905
rs45480394	97	genus.Erysipelatoclostridium.id.11381	G	T	-0.0687134	0.0151835	7.66155e-06	9604	genus.Erysipelatoclostridium.id.11381	20.4804
rs4697572	97	genus.Erysipelatoclostridium.id.11381	G	A	-0.0810636	0.0163308	7.5935e-07	9779	genus.Erysipelatoclostridium.id.11381	24.6397
rs58236560	97	genus.Erysipelatoclostridium.id.11381	T	G	-0.111157	0.0234426	2.1612e-06	9368	genus.Erysipelatoclostridium.id.11381	22.4834
rs61806970	97	genus.Erysipelatoclostridium.id.11381	T	C	0.142548	0.0320688	9.0941e-06	8644	genus.Erysipelatoclostridium.id.11381	19.7586
rs622418	97	genus.Erysipelatoclostridium.id.11381	G	A	-0.0668051	0.0143224	3.68156e-06	9783	genus.Erysipelatoclostridium.id.11381	21.7563
rs6474512	97	genus.Erysipelatoclostridium.id.11381	C	A	0.067015	0.0143201	3.01546e-06	9783	genus.Erysipelatoclostridium.id.11381	21.9003
rs710230	97	genus.Erysipelatoclostridium.id.11381	C	T	0.143381	0.0281514	6.3312e-07	9016	genus.Erysipelatoclostridium.id.11381	25.9409
rs7221249	97	genus.Erysipelatoclostridium.id.11381	G	A	0.0839861	0.0142741	4.30951e-09	9781	genus.Erysipelatoclostridium.id.11381	34.619
rs9590927	97	genus.Erysipelatoclostridium.id.11381	A	G	-0.0646003	0.0143479	6.39042e-06	9782	genus.Erysipelatoclostridium.id.11381	20.2717
rs10164067	98	genus.ErysipelotrichaceaeUCG003.id.11384	G	T	-0.10326	0.0212405	1.13086e-06	14427	genus.ErysipelotrichaceaeUCG003.id.11384	23.6339
rs11666127	98	genus.ErysipelotrichaceaeUCG003.id.11384	G	A	-0.0719187	0.0161371	7.90414e-06	13813	genus.ErysipelotrichaceaeUCG003.id.11384	19.8626
rs11994308	98	genus.ErysipelotrichaceaeUCG003.id.11384	T	C	0.115417	0.0242503	1.32563e-06	13558	genus.ErysipelotrichaceaeUCG003.id.11384	22.6522
rs12251396	98	genus.ErysipelotrichaceaeUCG003.id.11384	G	A	-0.0705399	0.0158766	9.51839e-06	14211	genus.ErysipelotrichaceaeUCG003.id.11384	19.7404
rs17798136	98	genus.ErysipelotrichaceaeUCG003.id.11384	A	G	0.158818	0.0347674	3.23598e-06	7421	genus.ErysipelotrichaceaeUCG003.id.11384	20.8666
rs28568391	98	genus.ErysipelotrichaceaeUCG003.id.11384	G	A	-0.0583911	0.0118741	6.41953e-07	14544	genus.ErysipelotrichaceaeUCG003.id.11384	24.1822
rs4758231	98	genus.ErysipelotrichaceaeUCG003.id.11384	T	G	-0.0551754	0.0122047	6.54912e-06	14890	genus.ErysipelotrichaceaeUCG003.id.11384	20.438
rs59068084	98	genus.ErysipelotrichaceaeUCG003.id.11384	G	T	0.0564772	0.0120224	3.11742e-06	14544	genus.ErysipelotrichaceaeUCG003.id.11384	22.0681
rs59104037	98	genus.ErysipelotrichaceaeUCG003.id.11384	G	A	-0.0951263	0.0204742	4.48256e-06	14848	genus.ErysipelotrichaceaeUCG003.id.11384	21.5867
rs62403464	98	genus.ErysipelotrichaceaeUCG003.id.11384	C	T	-0.0731743	0.0156516	3.43738e-06	14899	genus.ErysipelotrichaceaeUCG003.id.11384	21.8576
rs6875357	98	genus.ErysipelotrichaceaeUCG003.id.11384	T	C	0.165673	0.0353831	6.69637e-06	7034	genus.ErysipelotrichaceaeUCG003.id.11384	21.9237
rs73074432	98	genus.ErysipelotrichaceaeUCG003.id.11384	T	C	0.072154	0.0164378	9.9902e-06	14217	genus.ErysipelotrichaceaeUCG003.id.11384	19.2679
rs74988980	98	genus.ErysipelotrichaceaeUCG003.id.11384	A	G	-0.133141	0.0348574	8.64276e-06	5944	genus.ErysipelotrichaceaeUCG003.id.11384	14.5893
rs75949021	98	genus.ErysipelotrichaceaeUCG003.id.11384	C	T	-0.169667	0.0374238	3.57507e-06	6721	genus.ErysipelotrichaceaeUCG003.id.11384	20.5541
rs76502207	98	genus.ErysipelotrichaceaeUCG003.id.11384	C	T	0.144844	0.0289929	6.41121e-07	10740	genus.ErysipelotrichaceaeUCG003.id.11384	24.9583
rs8053479	98	genus.ErysipelotrichaceaeUCG003.id.11384	G	A	-0.0838212	0.0186509	5.83413e-06	13813	genus.ErysipelotrichaceaeUCG003.id.11384	20.198
rs112767262	99	genus.Escherichia.Shigella.id.3504	C	T	0.0732963	0.0163589	8.20636e-06	11771	genus.Escherichia.Shigella.id.3504	20.0751
rs113127095	99	genus.Escherichia.Shigella.id.3504	G	A	0.151009	0.0323434	3.33349e-06	8433	genus.Escherichia.Shigella.id.3504	21.799
rs113513883	99	genus.Escherichia.Shigella.id.3504	G	A	0.172283	0.038041	5.27716e-06	6280	genus.Escherichia.Shigella.id.3504	20.5108
rs1154904	99	genus.Escherichia.Shigella.id.3504	G	A	-0.0613376	0.0130644	3.03751e-06	12002	genus.Escherichia.Shigella.id.3504	22.0431
rs118526	99	genus.Escherichia.Shigella.id.3504	A	C	-0.0594401	0.013598	7.99566e-06	11853	genus.Escherichia.Shigella.id.3504	19.1077
rs2798105	99	genus.Escherichia.Shigella.id.3504	G	A	-0.100851	0.0222045	8.24501e-06	11296	genus.Escherichia.Shigella.id.3504	20.6289
rs4731451	99	genus.Escherichia.Shigella.id.3504	A	G	-0.0609885	0.0135157	7.4731e-06	12001	genus.Escherichia.Shigella.id.3504	20.3619
rs57024273	99	genus.Escherichia.Shigella.id.3504	C	T	0.0626172	0.0139919	9.70464e-06	11853	genus.Escherichia.Shigella.id.3504	20.028
rs592299	99	genus.Escherichia.Shigella.id.3504	C	T	-0.0592004	0.0129486	4.76927e-06	11995	genus.Escherichia.Shigella.id.3504	20.9026
rs73208162	99	genus.Escherichia.Shigella.id.3504	G	A	-0.119296	0.024839	2.19391e-06	11073	genus.Escherichia.Shigella.id.3504	23.0665
rs10927394	100	genus.Faecalibacterium.id.2057	T	G	-0.232262	0.0512364	7.01885e-06	3495	genus.Faecalibacterium.id.2057	20.5494
rs114946999	100	genus.Faecalibacterium.id.2057	T	C	-0.0861565	0.01896	5.69574e-06	15673	genus.Faecalibacterium.id.2057	20.6489
rs11776390	100	genus.Faecalibacterium.id.2057	C	T	-0.078354	0.017183	6.39675e-06	16718	genus.Faecalibacterium.id.2057	20.7932
rs1271565	100	genus.Faecalibacterium.id.2057	T	C	-0.0576251	0.0119649	1.30169e-06	17638	genus.Faecalibacterium.id.2057	23.1955
rs12753492	100	genus.Faecalibacterium.id.2057	C	A	0.0641305	0.0149933	8.80273e-06	17525	genus.Faecalibacterium.id.2057	18.295
rs2835874	100	genus.Faecalibacterium.id.2057	C	T	-0.0866356	0.0196496	7.54405e-06	17567	genus.Faecalibacterium.id.2057	19.4396
rs6910935	100	genus.Faecalibacterium.id.2057	G	A	0.134864	0.0277032	1.37848e-06	12640	genus.Faecalibacterium.id.2057	23.6991
rs75499067	100	genus.Faecalibacterium.id.2057	T	C	0.227585	0.0465522	1.76448e-06	4526	genus.Faecalibacterium.id.2057	23.9004
rs79656633	100	genus.Faecalibacterium.id.2057	C	T	0.145631	0.0323019	8.13557e-06	9080	genus.Faecalibacterium.id.2057	20.3259
rs9536330	100	genus.Faecalibacterium.id.2057	C	T	-0.048317	0.010797	5.33258e-06	18082	genus.Faecalibacterium.id.2057	20.0259
rs11126423	101	genus.FamilyXIIIAD3011group.id.11293	T	C	0.0904399	0.0196301	5.91249e-06	13735	genus.FamilyXIIIAD3011group.id.11293	21.2263
rs11736617	101	genus.FamilyXIIIAD3011group.id.11293	A	G	-0.0759493	0.0172101	9.02048e-06	13778	genus.FamilyXIIIAD3011group.id.11293	19.4752
rs12812672	101	genus.FamilyXIIIAD3011group.id.11293	C	T	-0.096065	0.020828	2.55807e-06	13565	genus.FamilyXIIIAD3011group.id.11293	21.2733
rs149302	101	genus.FamilyXIIIAD3011group.id.11293	C	T	-0.0645635	0.0143225	7.4818e-06	14192	genus.FamilyXIIIAD3011group.id.11293	20.3206
rs16840310	101	genus.FamilyXIIIAD3011group.id.11293	G	A	-0.0608052	0.0122149	6.75113e-07	14201	genus.FamilyXIIIAD3011group.id.11293	24.78
rs16940167	101	genus.FamilyXIIIAD3011group.id.11293	T	C	0.0732552	0.0159898	3.90837e-06	14201	genus.FamilyXIIIAD3011group.id.11293	20.9889
rs17156849	101	genus.FamilyXIIIAD3011group.id.11293	A	G	-0.112891	0.0245292	4.19171e-06	13352	genus.FamilyXIIIAD3011group.id.11293	21.1812
rs62029761	101	genus.FamilyXIIIAD3011group.id.11293	G	A	0.128753	0.0276002	3.89083e-06	9655	genus.FamilyXIIIAD3011group.id.11293	21.7616
rs62200412	101	genus.FamilyXIIIAD3011group.id.11293	T	C	-0.0800851	0.0163834	5.80219e-07	13661	genus.FamilyXIIIAD3011group.id.11293	23.8943
rs72730932	101	genus.FamilyXIIIAD3011group.id.11293	A	C	-0.0899559	0.0177107	6.88766e-07	13102	genus.FamilyXIIIAD3011group.id.11293	25.7982
rs739451	101	genus.FamilyXIIIAD3011group.id.11293	T	C	0.0649589	0.0147534	7.8781e-06	14197	genus.FamilyXIIIAD3011group.id.11293	19.3862
rs9276029	101	genus.FamilyXIIIAD3011group.id.11293	G	A	-0.0811384	0.0185669	8.92766e-06	13566	genus.FamilyXIIIAD3011group.id.11293	19.0975
rs9837139	101	genus.FamilyXIIIAD3011group.id.11293	G	A	0.10752	0.0240482	8.70808e-06	13527	genus.FamilyXIIIAD3011group.id.11293	19.9901
rs112362903	102	genus.FamilyXIIIUCG001.id.11294	G	A	-0.149047	0.0333271	7.8777e-06	8579	genus.FamilyXIIIUCG001.id.11294	20.001
rs12049454	102	genus.FamilyXIIIUCG001.id.11294	C	T	-0.0647298	0.0134065	1.17378e-06	12748	genus.FamilyXIIIUCG001.id.11294	23.3118
rs1426266	102	genus.FamilyXIIIUCG001.id.11294	C	T	-0.0665521	0.0137151	1.24935e-06	12751	genus.FamilyXIIIUCG001.id.11294	23.5466
rs3842897	102	genus.FamilyXIIIUCG001.id.11294	A	G	-0.112639	0.0242751	5.19705e-06	12407	genus.FamilyXIIIUCG001.id.11294	21.5307
rs62414802	102	genus.FamilyXIIIUCG001.id.11294	T	C	-0.0611904	0.013457	4.29181e-06	12750	genus.FamilyXIIIUCG001.id.11294	20.6762
rs7119679	102	genus.FamilyXIIIUCG001.id.11294	A	G	-0.0809085	0.0174782	3.52494e-06	12445	genus.FamilyXIIIUCG001.id.11294	21.4286
rs76463770	102	genus.FamilyXIIIUCG001.id.11294	G	A	0.19313	0.0419866	3.77476e-06	5651	genus.FamilyXIIIUCG001.id.11294	21.1581
rs8076666	102	genus.FamilyXIIIUCG001.id.11294	G	A	0.088655	0.0198094	8.0183e-06	12265	genus.FamilyXIIIUCG001.id.11294	20.0292
rs114873521	103	genus.Flavonifractor.id.2059	T	C	-0.130067	0.0294087	7.12522e-06	9156	genus.Flavonifractor.id.2059	19.5605
rs11811696	103	genus.Flavonifractor.id.2059	C	T	-0.116063	0.0241012	2.07346e-06	10221	genus.Flavonifractor.id.2059	23.1904
rs12030302	103	genus.Flavonifractor.id.2059	G	A	-0.0692276	0.0137467	5.6084e-07	10805	genus.Flavonifractor.id.2059	25.3607
rs34066017	103	genus.Flavonifractor.id.2059	G	A	0.0764294	0.0159789	1.52086e-06	10705	genus.Flavonifractor.id.2059	22.8784
rs806808	103	genus.Flavonifractor.id.2059	C	T	0.0667272	0.0136557	1.17972e-06	10801	genus.Flavonifractor.id.2059	23.8767
rs10439674	104	genus.Fusicatenibacter.id.11305	G	A	-0.0572129	0.0130007	7.68485e-06	17381	genus.Fusicatenibacter.id.11305	19.3667
rs167879	104	genus.Fusicatenibacter.id.11305	T	C	-0.0659543	0.0148763	5.86893e-06	16542	genus.Fusicatenibacter.id.11305	19.6562
rs1864685	104	genus.Fusicatenibacter.id.11305	C	A	-0.0494799	0.0108105	4.96161e-06	17374	genus.Fusicatenibacter.id.11305	20.9492
rs2025938	104	genus.Fusicatenibacter.id.11305	A	G	-0.0967298	0.0205426	2.98832e-06	15626	genus.Fusicatenibacter.id.11305	22.1723
rs206581	104	genus.Fusicatenibacter.id.11305	G	A	-0.0568339	0.0127894	8.95756e-06	17384	genus.Fusicatenibacter.id.11305	19.7476
rs2132128	104	genus.Fusicatenibacter.id.11305	A	G	-0.0771914	0.0160344	1.07686e-06	17370	genus.Fusicatenibacter.id.11305	23.1755
rs3303	104	genus.Fusicatenibacter.id.11305	C	T	-0.0953657	0.020407	3.93891e-06	16877	genus.Fusicatenibacter.id.11305	21.8387
rs4378146	104	genus.Fusicatenibacter.id.11305	C	A	-0.0616691	0.0125259	7.20451e-07	17384	genus.Fusicatenibacter.id.11305	24.2392
rs60254196	104	genus.Fusicatenibacter.id.11305	G	A	-0.0492427	0.0109365	5.46739e-06	16978	genus.Fusicatenibacter.id.11305	20.2735
rs62187631	104	genus.Fusicatenibacter.id.11305	C	T	-0.0710571	0.015924	4.54526e-06	16522	genus.Fusicatenibacter.id.11305	19.9118
rs62353480	104	genus.Fusicatenibacter.id.11305	G	A	-0.0701397	0.0145589	1.56768e-06	16119	genus.Fusicatenibacter.id.11305	23.2098
rs6515626	104	genus.Fusicatenibacter.id.11305	A	G	0.141575	0.0313559	7.28654e-06	7796	genus.Fusicatenibacter.id.11305	20.3862
rs704418	104	genus.Fusicatenibacter.id.11305	C	T	0.0739124	0.0151073	7.77428e-07	16626	genus.Fusicatenibacter.id.11305	23.9366
rs73103914	104	genus.Fusicatenibacter.id.11305	G	A	-0.0597324	0.0134458	8.29563e-06	17384	genus.Fusicatenibacter.id.11305	19.7355
rs792108	104	genus.Fusicatenibacter.id.11305	C	T	-0.0508345	0.0113843	8.49535e-06	16978	genus.Fusicatenibacter.id.11305	19.939
rs8028026	104	genus.Fusicatenibacter.id.11305	G	A	-0.0792146	0.0180505	8.0633e-06	16522	genus.Fusicatenibacter.id.11305	19.259
rs8063430	104	genus.Fusicatenibacter.id.11305	C	T	-0.104026	0.022217	4.9289e-06	15552	genus.Fusicatenibacter.id.11305	21.9239
rs9905659	104	genus.Fusicatenibacter.id.11305	A	G	-0.061617	0.0136576	7.30993e-06	17384	genus.Fusicatenibacter.id.11305	20.3542
rs13412653	105	genus.Gordonibacter.id.821	C	A	0.107597	0.0239228	8.61141e-06	3723	genus.Gordonibacter.id.821	20.2293
rs16955299	105	genus.Gordonibacter.id.821	A	G	-0.196423	0.0433538	6.37019e-06	3572	genus.Gordonibacter.id.821	20.5272
rs322296	105	genus.Gordonibacter.id.821	A	G	0.17869	0.037722	4.02422e-06	3595	genus.Gordonibacter.id.821	22.4393
rs35042269	105	genus.Gordonibacter.id.821	A	C	-0.180293	0.0403296	8.10852e-06	3595	genus.Gordonibacter.id.821	19.9852
rs3765837	105	genus.Gordonibacter.id.821	G	T	-0.190729	0.0433608	7.16906e-06	3556	genus.Gordonibacter.id.821	19.348
rs4596722	105	genus.Gordonibacter.id.821	G	A	0.102908	0.0231571	9.0568e-06	3723	genus.Gordonibacter.id.821	19.7484
rs72714787	105	genus.Gordonibacter.id.821	A	C	0.181405	0.0377102	1.42889e-06	3723	genus.Gordonibacter.id.821	23.1409
rs72939513	105	genus.Gordonibacter.id.821	G	A	-0.21399	0.0490592	7.98199e-06	3435	genus.Gordonibacter.id.821	19.0259
rs7294633	105	genus.Gordonibacter.id.821	T	C	0.12867	0.0249946	3.43763e-07	3723	genus.Gordonibacter.id.821	26.5009
rs768830	105	genus.Gordonibacter.id.821	A	G	0.149852	0.0333315	7.75583e-06	3723	genus.Gordonibacter.id.821	20.2124
rs10781340	106	genus.Haemophilus.id.3698	A	G	0.0948915	0.0203221	4.32266e-06	9037	genus.Haemophilus.id.3698	21.8031
rs111582866	106	genus.Haemophilus.id.3698	A	G	-0.124265	0.026016	1.27347e-06	8370	genus.Haemophilus.id.3698	22.8149
rs35509	106	genus.Haemophilus.id.3698	A	G	0.128249	0.0268779	2.00952e-06	8430	genus.Haemophilus.id.3698	22.7676
rs4822728	106	genus.Haemophilus.id.3698	C	T	0.0705861	0.0151388	3.47849e-06	9119	genus.Haemophilus.id.3698	21.7399
rs76022354	106	genus.Haemophilus.id.3698	T	C	0.244638	0.0505504	1.83031e-06	3618	genus.Haemophilus.id.3698	23.4205
rs78909003	106	genus.Haemophilus.id.3698	C	T	-0.246256	0.0503924	1.66745e-06	3559	genus.Haemophilus.id.3698	23.8805
rs9328464	106	genus.Haemophilus.id.3698	C	T	0.0723095	0.0148799	1.42269e-06	9119	genus.Haemophilus.id.3698	23.615
rs9382510	106	genus.Haemophilus.id.3698	T	C	-0.093521	0.0172649	7.12051e-08	9117	genus.Haemophilus.id.3698	29.3422
rs9895850	106	genus.Haemophilus.id.3698	C	T	-0.192957	0.0416755	2.1406e-06	4592	genus.Haemophilus.id.3698	21.4367
rs12513188	107	genus.Holdemanella.id.11393	A	G	0.0903906	0.0195276	4.6548e-06	7700	genus.Holdemanella.id.11393	21.4263
rs17586763	107	genus.Holdemanella.id.11393	C	T	-0.227285	0.0510135	7.71949e-06	3817	genus.Holdemanella.id.11393	19.8504
rs1926302	107	genus.Holdemanella.id.11393	A	G	-0.107972	0.0231421	7.50141e-06	7702	genus.Holdemanella.id.11393	21.7679
rs34187114	107	genus.Holdemanella.id.11393	A	C	-0.104505	0.022601	5.13495e-06	7704	genus.Holdemanella.id.11393	21.3807
rs35228298	107	genus.Holdemanella.id.11393	A	G	0.0934832	0.0202886	7.29849e-06	7456	genus.Holdemanella.id.11393	21.2307
rs4541991	107	genus.Holdemanella.id.11393	C	T	-0.0927334	0.0194435	2.10094e-06	7657	genus.Holdemanella.id.11393	22.747
rs607782	107	genus.Holdemanella.id.11393	C	T	-0.0854214	0.0172515	7.19447e-07	7456	genus.Holdemanella.id.11393	24.5177
rs62113381	107	genus.Holdemanella.id.11393	C	T	-0.105447	0.0232029	5.53879e-06	7310	genus.Holdemanella.id.11393	20.6531
rs73011279	107	genus.Holdemanella.id.11393	C	T	-0.0961669	0.0199336	1.36046e-06	7456	genus.Holdemanella.id.11393	23.2744
rs75764681	107	genus.Holdemanella.id.11393	C	T	-0.283103	0.0598999	1.94273e-06	3003	genus.Holdemanella.id.11393	22.3376
rs8113760	107	genus.Holdemanella.id.11393	A	G	0.078999	0.01734	4.62395e-06	7456	genus.Holdemanella.id.11393	20.7559
rs10885477	108	genus.Holdemania.id.2157	C	T	-0.135137	0.0301894	8.59833e-06	8690	genus.Holdemania.id.2157	20.0372
rs11080063	108	genus.Holdemania.id.2157	A	G	-0.0665238	0.0149837	6.66887e-06	9103	genus.Holdemania.id.2157	19.7113
rs111745969	108	genus.Holdemania.id.2157	G	A	0.120677	0.0265781	3.70776e-06	8233	genus.Holdemania.id.2157	20.6158
rs113593397	108	genus.Holdemania.id.2157	G	A	-0.128935	0.0282526	9.35728e-06	8296	genus.Holdemania.id.2157	20.8268
rs116500994	108	genus.Holdemania.id.2157	T	G	-0.13755	0.0293386	2.34479e-06	8432	genus.Holdemania.id.2157	21.9809
rs12701617	108	genus.Holdemania.id.2157	G	A	-0.0660617	0.0149427	9.51844e-06	9106	genus.Holdemania.id.2157	19.5453
rs1867876	108	genus.Holdemania.id.2157	C	T	0.0842919	0.0162192	2.7388e-07	9109	genus.Holdemania.id.2157	27.0093
rs4146507	108	genus.Holdemania.id.2157	T	C	0.079488	0.0177002	7.22973e-06	9108	genus.Holdemania.id.2157	20.1672
rs73139538	108	genus.Holdemania.id.2157	A	G	-0.148594	0.0327469	7.77178e-06	8095	genus.Holdemania.id.2157	20.5901
rs77293403	108	genus.Holdemania.id.2157	G	A	0.164556	0.0341775	1.77466e-06	7585	genus.Holdemania.id.2157	23.182
rs80149660	108	genus.Holdemania.id.2157	T	C	-0.232987	0.0519183	6.04217e-06	3283	genus.Holdemania.id.2157	20.1383
rs9500080	108	genus.Holdemania.id.2157	T	C	0.0926764	0.0178886	4.08515e-07	9106	genus.Holdemania.id.2157	26.8402
rs9529719	108	genus.Holdemania.id.2157	C	T	0.074038	0.0160494	5.96669e-06	9107	genus.Holdemania.id.2157	21.2809
rs967319	108	genus.Holdemania.id.2157	C	T	0.0788638	0.0176744	8.38155e-06	9108	genus.Holdemania.id.2157	19.9098
rs10048062	109	genus.Howardella.id.2000	T	C	-0.147352	0.0336531	8.58873e-06	3800	genus.Howardella.id.2000	19.1718
rs12452946	109	genus.Howardella.id.2000	G	A	-0.105833	0.0228941	3.80393e-06	3800	genus.Howardella.id.2000	21.3696
rs1484873	109	genus.Howardella.id.2000	G	A	-0.227831	0.046335	2.55918e-06	3608	genus.Howardella.id.2000	24.1773
rs17167098	109	genus.Howardella.id.2000	A	G	-0.169366	0.0352068	1.12323e-06	3586	genus.Howardella.id.2000	23.1419
rs2154047	109	genus.Howardella.id.2000	A	C	-0.192557	0.0420093	9.97042e-06	3623	genus.Howardella.id.2000	21.0101
rs36081916	109	genus.Howardella.id.2000	C	T	-0.18123	0.0402987	4.7004e-06	3216	genus.Howardella.id.2000	20.2244
rs3791893	109	genus.Howardella.id.2000	G	A	0.147035	0.034023	9.49716e-06	3795	genus.Howardella.id.2000	18.6766
rs609430	109	genus.Howardella.id.2000	G	T	-0.112045	0.0239328	3.34484e-06	3798	genus.Howardella.id.2000	21.918
rs672217	109	genus.Howardella.id.2000	A	G	0.164146	0.0349993	3.52468e-06	3611	genus.Howardella.id.2000	21.9959
rs10044993	110	genus.Hungatella.id.11306	A	C	0.139547	0.0316748	8.06668e-06	4209	genus.Hungatella.id.11306	19.4095
rs13128780	110	genus.Hungatella.id.11306	C	T	-0.149725	0.0312777	1.74998e-06	3999	genus.Hungatella.id.11306	22.915
rs13249325	110	genus.Hungatella.id.11306	G	T	-0.100023	0.0225883	9.69162e-06	4209	genus.Hungatella.id.11306	19.6078
rs17092615	110	genus.Hungatella.id.11306	A	G	0.152235	0.0337867	7.37677e-06	4009	genus.Hungatella.id.11306	20.3018
rs72759041	110	genus.Hungatella.id.11306	T	G	-0.126025	0.0282242	3.86095e-06	3910	genus.Hungatella.id.11306	19.9374
rs10805326	111	genus.Intestinibacter.id.11345	A	A	0.0775151	0.0139665	3.54544e-08	12303	genus.Intestinibacter.id.11345	30.8034
rs10805326	111	genus.Intestinibacter.id.11345	A	G	0.0775151	0.0139665	3.54544e-08	12303	genus.Intestinibacter.id.11345	30.8034
rs11109097	111	genus.Intestinibacter.id.11345	T	C	0.0624272	0.0138539	5.49484e-06	11886	genus.Intestinibacter.id.11345	20.305
rs118030283	111	genus.Intestinibacter.id.11345	A	G	-0.151829	0.0324471	2.67439e-06	8830	genus.Intestinibacter.id.11345	21.8956
rs16938435	111	genus.Intestinibacter.id.11345	C	T	-0.112189	0.0235439	1.80097e-06	12303	genus.Intestinibacter.id.11345	22.706
rs2098844	111	genus.Intestinibacter.id.11345	T	C	-0.0575295	0.0128416	6.78879e-06	12291	genus.Intestinibacter.id.11345	20.0699
rs2702387	111	genus.Intestinibacter.id.11345	G	A	0.0608559	0.0132145	4.25994e-06	12291	genus.Intestinibacter.id.11345	21.2081
rs4327025	111	genus.Intestinibacter.id.11345	A	G	-0.0810346	0.0154397	1.64326e-07	12303	genus.Intestinibacter.id.11345	27.5464
rs447950	111	genus.Intestinibacter.id.11345	G	A	0.0628342	0.0136652	5.63911e-06	12303	genus.Intestinibacter.id.11345	21.1426
rs478972	111	genus.Intestinibacter.id.11345	C	T	-0.142681	0.0297116	1.81991e-06	10333	genus.Intestinibacter.id.11345	23.0611
rs6062862	111	genus.Intestinibacter.id.11345	G	A	0.0924508	0.0204658	6.67984e-06	12189	genus.Intestinibacter.id.11345	20.4063
rs62430350	111	genus.Intestinibacter.id.11345	C	T	0.151096	0.0351476	6.84229e-06	7650	genus.Intestinibacter.id.11345	18.4805
rs68093214	111	genus.Intestinibacter.id.11345	T	C	0.0662258	0.0149877	9.25769e-06	11886	genus.Intestinibacter.id.11345	19.5246
rs6875660	111	genus.Intestinibacter.id.11345	T	C	0.0890455	0.0193905	3.05781e-06	12293	genus.Intestinibacter.id.11345	21.0885
rs893394	111	genus.Intestinibacter.id.11345	A	G	0.0583322	0.0130729	7.85038e-06	11886	genus.Intestinibacter.id.11345	19.9099
rs9348442	111	genus.Intestinibacter.id.11345	T	C	0.099082	0.0221625	6.25936e-06	12303	genus.Intestinibacter.id.11345	19.9871
rs10262702	112	genus.Intestinimonas.id.2062	C	T	0.0918017	0.0194885	2.06073e-06	11766	genus.Intestinimonas.id.2062	22.1894
rs11258178	112	genus.Intestinimonas.id.2062	G	A	0.0660742	0.0134139	6.98195e-07	11766	genus.Intestinimonas.id.2062	24.2636
rs12226153	112	genus.Intestinimonas.id.2062	G	A	-0.151142	0.0306922	5.12171e-07	9023	genus.Intestinimonas.id.2062	24.2502
rs17067892	112	genus.Intestinimonas.id.2062	T	C	0.107194	0.0250013	6.37926e-06	11544	genus.Intestinimonas.id.2062	18.3828
rs1859797	112	genus.Intestinimonas.id.2062	A	G	0.060368	0.0131793	4.12235e-06	11766	genus.Intestinimonas.id.2062	20.9812
rs2276760	112	genus.Intestinimonas.id.2062	G	A	-0.0685234	0.0152546	7.84062e-06	12081	genus.Intestinimonas.id.2062	20.178
rs2731794	112	genus.Intestinimonas.id.2062	T	C	0.120632	0.0257529	1.91744e-06	11079	genus.Intestinimonas.id.2062	21.9418
rs2930225	112	genus.Intestinimonas.id.2062	T	G	0.0729524	0.0152948	1.34622e-06	12003	genus.Intestinimonas.id.2062	22.7504
rs4113676	112	genus.Intestinimonas.id.2062	C	A	-0.218507	0.0490152	7.41635e-06	3170	genus.Intestinimonas.id.2062	19.8733
rs4784055	112	genus.Intestinimonas.id.2062	C	T	-0.175324	0.038599	8.71812e-07	3193	genus.Intestinimonas.id.2062	20.6315
rs62240188	112	genus.Intestinimonas.id.2062	A	G	0.130074	0.0267179	2.20308e-06	10252	genus.Intestinimonas.id.2062	23.7014
rs6934519	112	genus.Intestinimonas.id.2062	T	C	0.0692373	0.0151154	8.56956e-06	12089	genus.Intestinimonas.id.2062	20.9818
rs716604	112	genus.Intestinimonas.id.2062	G	A	0.0818068	0.0165992	8.5663e-07	12090	genus.Intestinimonas.id.2062	24.2886
rs7170984	112	genus.Intestinimonas.id.2062	C	T	-0.0658116	0.0140767	2.98356e-06	12090	genus.Intestinimonas.id.2062	21.8575
rs72982915	112	genus.Intestinimonas.id.2062	T	C	0.183158	0.0402743	4.91157e-06	5591	genus.Intestinimonas.id.2062	20.6822
rs9823439	112	genus.Intestinimonas.id.2062	C	T	-0.0581947	0.0131455	9.85876e-06	11766	genus.Intestinimonas.id.2062	19.5982
rs1031599	113	genus.Lachnoclostridium.id.11308	T	G	-0.078627	0.0175644	6.31376e-06	17398	genus.Lachnoclostridium.id.11308	20.039
rs12566975	113	genus.Lachnoclostridium.id.11308	C	T	-0.0468097	0.0105787	9.57204e-06	17921	genus.Lachnoclostridium.id.11308	19.5798
rs1528479	113	genus.Lachnoclostridium.id.11308	A	G	-0.0497798	0.0111919	9.63976e-06	17477	genus.Lachnoclostridium.id.11308	19.7832
rs1997204	113	genus.Lachnoclostridium.id.11308	C	T	-0.108075	0.0242022	5.97081e-06	14138	genus.Lachnoclostridium.id.11308	19.9406
rs2385421	113	genus.Lachnoclostridium.id.11308	G	A	0.0746186	0.0180734	7.13717e-06	17903	genus.Lachnoclostridium.id.11308	17.0457
rs3821998	113	genus.Lachnoclostridium.id.11308	A	C	-0.0864066	0.0192519	6.72052e-06	17920	genus.Lachnoclostridium.id.11308	20.1439
rs4738679	113	genus.Lachnoclostridium.id.11308	A	G	-0.0520267	0.011404	4.41754e-06	17921	genus.Lachnoclostridium.id.11308	20.813
rs6112314	113	genus.Lachnoclostridium.id.11308	C	A	-0.0561715	0.0108174	2.43212e-07	17842	genus.Lachnoclostridium.id.11308	26.964
rs615997	113	genus.Lachnoclostridium.id.11308	C	T	0.0511752	0.0106491	2.02677e-06	17911	genus.Lachnoclostridium.id.11308	23.0939
rs62285313	113	genus.Lachnoclostridium.id.11308	G	A	0.0864203	0.0181565	1.58331e-06	16991	genus.Lachnoclostridium.id.11308	22.6551
rs72829893	113	genus.Lachnoclostridium.id.11308	T	G	0.117472	0.0268103	5.57766e-06	12404	genus.Lachnoclostridium.id.11308	19.1985
rs78068103	113	genus.Lachnoclostridium.id.11308	G	A	0.0886199	0.0194248	3.66519e-06	17477	genus.Lachnoclostridium.id.11308	20.8137
rs789029	113	genus.Lachnoclostridium.id.11308	T	C	-0.0641288	0.0137974	3.75328e-06	17922	genus.Lachnoclostridium.id.11308	21.6029
rs13157098	114	genus.Lachnospira.id.2004	G	A	-0.0768058	0.0155312	5.99315e-07	15947	genus.Lachnospira.id.2004	24.4556
rs159484	114	genus.Lachnospira.id.2004	A	G	0.0794668	0.0176999	6.67622e-06	16487	genus.Lachnospira.id.2004	20.1573
rs2520509	114	genus.Lachnospira.id.2004	G	A	0.0519063	0.011578	7.41854e-06	16500	genus.Lachnospira.id.2004	20.099
rs4686798	114	genus.Lachnospira.id.2004	C	T	0.0531826	0.0113747	2.73936e-06	16497	genus.Lachnospira.id.2004	21.8603
rs4923324	114	genus.Lachnospira.id.2004	A	G	-0.0617321	0.0133387	2.43593e-06	16490	genus.Lachnospira.id.2004	21.4189
rs56791201	114	genus.Lachnospira.id.2004	C	T	0.051823	0.0110697	2.92823e-06	16486	genus.Lachnospira.id.2004	21.9167
rs10093861	115	genus.LachnospiraceaeFCS020group.id.11314	A	G	-0.0568869	0.0121152	3.05624e-06	13772	genus.LachnospiraceaeFCS020group.id.11314	22.0477
rs1254846	115	genus.LachnospiraceaeFCS020group.id.11314	A	G	0.105963	0.0232501	5.59664e-06	13172	genus.LachnospiraceaeFCS020group.id.11314	20.7709
rs1363769	115	genus.LachnospiraceaeFCS020group.id.11314	C	T	-0.200628	0.0449372	1.58163e-06	3555	genus.LachnospiraceaeFCS020group.id.11314	19.933
rs2322265	115	genus.LachnospiraceaeFCS020group.id.11314	T	C	-0.0666305	0.0141577	5.20809e-06	13772	genus.LachnospiraceaeFCS020group.id.11314	22.1495
rs2862811	115	genus.LachnospiraceaeFCS020group.id.11314	C	T	0.0564927	0.0121736	3.91911e-06	13772	genus.LachnospiraceaeFCS020group.id.11314	21.5351
rs35035870	115	genus.LachnospiraceaeFCS020group.id.11314	C	T	-0.190615	0.0414403	2.62028e-06	5642	genus.LachnospiraceaeFCS020group.id.11314	21.1578
rs3999074	115	genus.LachnospiraceaeFCS020group.id.11314	T	G	-0.0550587	0.0121847	6.55048e-06	13772	genus.LachnospiraceaeFCS020group.id.11314	20.4185
rs4452603	115	genus.LachnospiraceaeFCS020group.id.11314	G	T	0.0604208	0.0135965	8.9819e-06	13487	genus.LachnospiraceaeFCS020group.id.11314	19.748
rs7249113	115	genus.LachnospiraceaeFCS020group.id.11314	A	G	0.0679483	0.0133496	3.72097e-07	13534	genus.LachnospiraceaeFCS020group.id.11314	25.9073
rs72793667	115	genus.LachnospiraceaeFCS020group.id.11314	G	A	-0.116881	0.0246589	1.63421e-06	12396	genus.LachnospiraceaeFCS020group.id.11314	22.4667
rs9308097	115	genus.LachnospiraceaeFCS020group.id.11314	G	A	0.055381	0.0123659	7.4729e-06	13542	genus.LachnospiraceaeFCS020group.id.11314	20.0571
rs9788306	115	genus.LachnospiraceaeFCS020group.id.11314	T	C	-0.062804	0.0130744	1.38618e-06	13772	genus.LachnospiraceaeFCS020group.id.11314	23.0743
rs117467633	116	genus.LachnospiraceaeNC2004group.id.11316	C	T	-0.169687	0.0383169	9.13317e-06	5077	genus.LachnospiraceaeNC2004group.id.11316	19.6119
rs12127733	116	genus.LachnospiraceaeNC2004group.id.11316	A	G	0.115182	0.0246006	3.10594e-06	6226	genus.LachnospiraceaeNC2004group.id.11316	21.9217
rs12208226	116	genus.LachnospiraceaeNC2004group.id.11316	A	C	-0.154739	0.0340372	9.7484e-06	5620	genus.LachnospiraceaeNC2004group.id.11316	20.6677
rs12863463	116	genus.LachnospiraceaeNC2004group.id.11316	A	G	-0.156365	0.0345372	6.03984e-06	5516	genus.LachnospiraceaeNC2004group.id.11316	20.4977
rs17067076	116	genus.LachnospiraceaeNC2004group.id.11316	A	G	-0.154631	0.0352194	5.61206e-06	4449	genus.LachnospiraceaeNC2004group.id.11316	19.2767
rs1928659	116	genus.LachnospiraceaeNC2004group.id.11316	C	T	0.102522	0.0226445	6.17241e-06	5516	genus.LachnospiraceaeNC2004group.id.11316	20.4978
rs1929743	116	genus.LachnospiraceaeNC2004group.id.11316	C	T	0.0837206	0.0190318	9.0551e-06	6330	genus.LachnospiraceaeNC2004group.id.11316	19.351
rs3756315	116	genus.LachnospiraceaeNC2004group.id.11316	G	A	-0.0883469	0.0188397	3.32583e-06	6328	genus.LachnospiraceaeNC2004group.id.11316	21.9905
rs6116753	116	genus.LachnospiraceaeNC2004group.id.11316	A	G	0.0994748	0.0209139	2.9225e-06	6278	genus.LachnospiraceaeNC2004group.id.11316	22.6233
rs2861203	117	genus.LachnospiraceaeND3007group.id.11317	A	G	0.0572304	0.0127279	7.36931e-06	15305	genus.LachnospiraceaeND3007group.id.11317	20.2181
rs72776675	117	genus.LachnospiraceaeND3007group.id.11317	C	T	-0.0647067	0.014797	8.71689e-06	15302	genus.LachnospiraceaeND3007group.id.11317	19.1228
rs9932954	117	genus.LachnospiraceaeND3007group.id.11317	G	A	-0.0561864	0.0115984	1.24882e-06	15222	genus.LachnospiraceaeND3007group.id.11317	23.4674
rs10952110	118	genus.LachnospiraceaeNK4A136group.id.11319	T	G	0.0487709	0.0109614	9.08113e-06	16764	genus.LachnospiraceaeNK4A136group.id.11319	19.7964
rs11263806	118	genus.LachnospiraceaeNK4A136group.id.11319	G	A	-0.0524615	0.0116758	5.06517e-06	17236	genus.LachnospiraceaeNK4A136group.id.11319	20.1887
rs12611395	118	genus.LachnospiraceaeNK4A136group.id.11319	G	A	-0.0902532	0.0199652	5.83039e-06	16486	genus.LachnospiraceaeNK4A136group.id.11319	20.4351
rs160061	118	genus.LachnospiraceaeNK4A136group.id.11319	G	A	0.0513831	0.0108094	2.12198e-06	17234	genus.LachnospiraceaeNK4A136group.id.11319	22.5963
rs28540839	118	genus.LachnospiraceaeNK4A136group.id.11319	C	A	0.0508285	0.0110591	9.34319e-06	16764	genus.LachnospiraceaeNK4A136group.id.11319	21.1239
rs2880566	118	genus.LachnospiraceaeNK4A136group.id.11319	C	T	0.0599578	0.0134693	5.61428e-06	17232	genus.LachnospiraceaeNK4A136group.id.11319	19.8155
rs4955932	118	genus.LachnospiraceaeNK4A136group.id.11319	C	T	-0.0492283	0.0109388	7.05426e-06	17236	genus.LachnospiraceaeNK4A136group.id.11319	20.2531
rs59805249	118	genus.LachnospiraceaeNK4A136group.id.11319	C	T	0.0936162	0.0207982	9.45385e-06	15195	genus.LachnospiraceaeNK4A136group.id.11319	20.2605
rs68104925	118	genus.LachnospiraceaeNK4A136group.id.11319	C	T	-0.0549104	0.0115385	2.36779e-06	17227	genus.LachnospiraceaeNK4A136group.id.11319	22.647
rs7073658	118	genus.LachnospiraceaeNK4A136group.id.11319	G	T	-0.0499621	0.0109693	5.2691e-06	17236	genus.LachnospiraceaeNK4A136group.id.11319	20.7456
rs73044693	118	genus.LachnospiraceaeNK4A136group.id.11319	G	A	-0.10758	0.0229884	3.57256e-06	12773	genus.LachnospiraceaeNK4A136group.id.11319	21.9
rs7616165	118	genus.LachnospiraceaeNK4A136group.id.11319	T	G	-0.230542	0.0483465	2.77391e-06	4094	genus.LachnospiraceaeNK4A136group.id.11319	22.739
rs76193507	118	genus.LachnospiraceaeNK4A136group.id.11319	G	A	-0.22973	0.0499776	2.9309e-06	3578	genus.LachnospiraceaeNK4A136group.id.11319	21.1293
rs7832116	118	genus.LachnospiraceaeNK4A136group.id.11319	G	A	-0.0714756	0.0151703	3.57084e-06	17219	genus.LachnospiraceaeNK4A136group.id.11319	22.1987
rs954878	118	genus.LachnospiraceaeNK4A136group.id.11319	G	A	-0.0520656	0.0109082	1.78203e-06	17227	genus.LachnospiraceaeNK4A136group.id.11319	22.7821
rs12131224	119	genus.LachnospiraceaeUCG001.id.11321	T	C	0.117095	0.02591	7.39863e-06	9676	genus.LachnospiraceaeUCG001.id.11321	20.4243
rs2050911	119	genus.LachnospiraceaeUCG001.id.11321	A	G	0.0751466	0.0153934	1.10648e-06	10148	genus.LachnospiraceaeUCG001.id.11321	23.8313
rs2371284	119	genus.LachnospiraceaeUCG001.id.11321	C	T	-0.0761893	0.0170127	7.55967e-06	9961	genus.LachnospiraceaeUCG001.id.11321	20.0559
rs437876	119	genus.LachnospiraceaeUCG001.id.11321	C	T	0.0784637	0.0144768	7.1655e-08	10150	genus.LachnospiraceaeUCG001.id.11321	29.3761
rs4981345	119	genus.LachnospiraceaeUCG001.id.11321	C	T	-0.0681973	0.0149831	6.08596e-06	9961	genus.LachnospiraceaeUCG001.id.11321	20.7171
rs573933	119	genus.LachnospiraceaeUCG001.id.11321	C	T	-0.107898	0.0232346	3.10508e-06	10150	genus.LachnospiraceaeUCG001.id.11321	21.5655
rs62496417	119	genus.LachnospiraceaeUCG001.id.11321	G	T	-0.0748504	0.0165681	5.87504e-06	10150	genus.LachnospiraceaeUCG001.id.11321	20.4101
rs7341608	119	genus.LachnospiraceaeUCG001.id.11321	C	T	-0.0784757	0.0177648	9.48124e-06	9917	genus.LachnospiraceaeUCG001.id.11321	19.5142
rs74034332	119	genus.LachnospiraceaeUCG001.id.11321	A	G	0.168045	0.0382637	3.33351e-06	6004	genus.LachnospiraceaeUCG001.id.11321	19.2877
rs78848836	119	genus.LachnospiraceaeUCG001.id.11321	G	A	-0.118868	0.0259753	3.38171e-06	9506	genus.LachnospiraceaeUCG001.id.11321	20.9415
rs9403580	119	genus.LachnospiraceaeUCG001.id.11321	T	C	0.107801	0.0229777	3.46785e-06	10095	genus.LachnospiraceaeUCG001.id.11321	22.0104
rs985416	119	genus.LachnospiraceaeUCG001.id.11321	T	C	0.0970258	0.0181807	1.45591e-07	9917	genus.LachnospiraceaeUCG001.id.11321	28.4809
rs11128180	120	genus.LachnospiraceaeUCG004.id.11324	G	A	0.0648288	0.0140126	4.51737e-06	14466	genus.LachnospiraceaeUCG004.id.11324	21.4041
rs12072562	120	genus.LachnospiraceaeUCG004.id.11324	C	T	0.133104	0.0303566	7.0737e-06	9176	genus.LachnospiraceaeUCG004.id.11324	19.2254
rs12673420	120	genus.LachnospiraceaeUCG004.id.11324	A	G	0.0554351	0.0118375	2.98079e-06	14463	genus.LachnospiraceaeUCG004.id.11324	21.9305
rs12747809	120	genus.LachnospiraceaeUCG004.id.11324	A	G	-0.062197	0.0125685	8.64875e-07	14464	genus.LachnospiraceaeUCG004.id.11324	24.4892
rs12894272	120	genus.LachnospiraceaeUCG004.id.11324	G	A	0.0579792	0.0125229	4.33949e-06	14463	genus.LachnospiraceaeUCG004.id.11324	21.4356
rs233486	120	genus.LachnospiraceaeUCG004.id.11324	G	A	-0.0799088	0.017766	6.28457e-06	13710	genus.LachnospiraceaeUCG004.id.11324	20.2307
rs2444793	120	genus.LachnospiraceaeUCG004.id.11324	T	C	-0.0542433	0.0118188	4.77076e-06	14463	genus.LachnospiraceaeUCG004.id.11324	21.0644
rs2726805	120	genus.LachnospiraceaeUCG004.id.11324	G	A	0.0548397	0.0120844	6.30399e-06	14466	genus.LachnospiraceaeUCG004.id.11324	20.5938
rs2882478	120	genus.LachnospiraceaeUCG004.id.11324	A	G	-0.0577091	0.0118338	1.20811e-06	14466	genus.LachnospiraceaeUCG004.id.11324	23.7814
rs35182105	120	genus.LachnospiraceaeUCG004.id.11324	G	A	-0.109724	0.024221	4.86508e-06	13170	genus.LachnospiraceaeUCG004.id.11324	20.5221
rs6656451	120	genus.LachnospiraceaeUCG004.id.11324	T	C	-0.05436	0.011947	5.56781e-06	14458	genus.LachnospiraceaeUCG004.id.11324	20.7034
rs7629954	120	genus.LachnospiraceaeUCG004.id.11324	G	A	0.108441	0.023825	5.77222e-06	12568	genus.LachnospiraceaeUCG004.id.11324	20.7167
rs10741777	121	genus.LachnospiraceaeUCG008.id.11328	C	T	-0.0973842	0.0194791	7.68659e-07	7014	genus.LachnospiraceaeUCG008.id.11328	24.9941
rs10793103	121	genus.LachnospiraceaeUCG008.id.11328	T	C	0.0974344	0.0181279	9.34937e-08	7014	genus.LachnospiraceaeUCG008.id.11328	28.8887
rs10801803	121	genus.LachnospiraceaeUCG008.id.11328	A	G	-0.117029	0.0243085	1.40029e-06	7017	genus.LachnospiraceaeUCG008.id.11328	23.1778
rs13024781	121	genus.LachnospiraceaeUCG008.id.11328	C	T	-0.0798769	0.0168846	2.29166e-06	7016	genus.LachnospiraceaeUCG008.id.11328	22.3801
rs57091572	121	genus.LachnospiraceaeUCG008.id.11328	G	A	-0.110443	0.0235801	2.85822e-06	6950	genus.LachnospiraceaeUCG008.id.11328	21.9372
rs61944774	121	genus.LachnospiraceaeUCG008.id.11328	G	A	0.179838	0.0393797	6.34122e-06	6000	genus.LachnospiraceaeUCG008.id.11328	20.8554
rs62277846	121	genus.LachnospiraceaeUCG008.id.11328	T	C	0.102292	0.0212319	1.58892e-06	7016	genus.LachnospiraceaeUCG008.id.11328	23.2118
rs67078837	121	genus.LachnospiraceaeUCG008.id.11328	C	T	-0.0845848	0.0170693	7.68189e-07	7016	genus.LachnospiraceaeUCG008.id.11328	24.5559
rs75356640	121	genus.LachnospiraceaeUCG008.id.11328	A	G	0.136523	0.0303128	9.83206e-06	6423	genus.LachnospiraceaeUCG008.id.11328	20.2844
rs955844	121	genus.LachnospiraceaeUCG008.id.11328	C	A	0.112064	0.0228369	1.80994e-06	6863	genus.LachnospiraceaeUCG008.id.11328	24.0801
rs10414815	122	genus.LachnospiraceaeUCG010.id.11330	C	T	0.10453	0.0230253	4.23977e-06	11564	genus.LachnospiraceaeUCG010.id.11330	20.6096
rs11192447	122	genus.LachnospiraceaeUCG010.id.11330	G	A	0.126592	0.024345	4.68957e-07	12695	genus.LachnospiraceaeUCG010.id.11330	27.0392
rs12346653	122	genus.LachnospiraceaeUCG010.id.11330	T	C	0.0657686	0.0139569	2.70321e-06	12816	genus.LachnospiraceaeUCG010.id.11330	22.2053
rs17730011	122	genus.LachnospiraceaeUCG010.id.11330	A	G	-0.0702357	0.015706	7.84597e-06	13226	genus.LachnospiraceaeUCG010.id.11330	19.9979
rs2833528	122	genus.LachnospiraceaeUCG010.id.11330	T	C	-0.0562148	0.0127763	9.9199e-06	13233	genus.LachnospiraceaeUCG010.id.11330	19.3594
rs336138	122	genus.LachnospiraceaeUCG010.id.11330	T	G	0.0779543	0.0171865	7.48417e-06	13236	genus.LachnospiraceaeUCG010.id.11330	20.5733
rs4576377	122	genus.LachnospiraceaeUCG010.id.11330	C	A	-0.0572001	0.0127043	7.63056e-06	13225	genus.LachnospiraceaeUCG010.id.11330	20.2718
rs72894957	122	genus.LachnospiraceaeUCG010.id.11330	A	G	0.222263	0.0486425	5.68428e-06	4316	genus.LachnospiraceaeUCG010.id.11330	20.8786
rs74315802	122	genus.LachnospiraceaeUCG010.id.11330	T	G	0.0867262	0.0183477	3.19006e-06	12715	genus.LachnospiraceaeUCG010.id.11330	22.3428
rs9981767	122	genus.LachnospiraceaeUCG010.id.11330	C	A	0.0655062	0.0131994	9.96373e-07	12816	genus.LachnospiraceaeUCG010.id.11330	24.6295
rs12693845	123	genus.Lactobacillus.id.1837	T	C	-0.0805447	0.0177429	8.9632e-06	6958	genus.Lactobacillus.id.1837	20.6075
rs1530559	123	genus.Lactobacillus.id.1837	A	G	0.0804001	0.0178207	4.93109e-06	6655	genus.Lactobacillus.id.1837	20.3545
rs16861661	123	genus.Lactobacillus.id.1837	A	G	-0.183147	0.038148	1.2781e-06	5325	genus.Lactobacillus.id.1837	23.0492
rs62314653	123	genus.Lactobacillus.id.1837	A	C	0.187692	0.0394585	2.24383e-06	5944	genus.Lactobacillus.id.1837	22.6262
rs7399658	123	genus.Lactobacillus.id.1837	A	G	-0.107134	0.0221883	3.12099e-06	6613	genus.Lactobacillus.id.1837	23.3134
rs768253	123	genus.Lactobacillus.id.1837	G	T	-0.079195	0.0171791	4.2477e-06	6958	genus.Lactobacillus.id.1837	21.2518
rs77478751	123	genus.Lactobacillus.id.1837	G	A	-0.219886	0.0475759	7.32705e-06	3669	genus.Lactobacillus.id.1837	21.3609
rs921925	123	genus.Lactobacillus.id.1837	C	A	0.0985077	0.0203229	9.71665e-07	6952	genus.Lactobacillus.id.1837	23.4947
rs10417872	124	genus.Lactococcus.id.1851	G	T	0.118306	0.024522	1.28678e-06	4056	genus.Lactococcus.id.1851	23.2756
rs123059	124	genus.Lactococcus.id.1851	C	T	-0.13671	0.0274694	1.26562e-06	3760	genus.Lactococcus.id.1851	24.7686
rs12621813	124	genus.Lactococcus.id.1851	A	G	0.108423	0.0239978	6.60829e-06	4057	genus.Lactococcus.id.1851	20.4125
rs17168302	124	genus.Lactococcus.id.1851	A	G	0.191857	0.0424761	6.28602e-06	4023	genus.Lactococcus.id.1851	20.4016
rs2293361	124	genus.Lactococcus.id.1851	T	C	-0.199221	0.0430969	1.39593e-06	3787	genus.Lactococcus.id.1851	21.3687
rs4766997	124	genus.Lactococcus.id.1851	T	C	0.114599	0.023839	2.06145e-06	4053	genus.Lactococcus.id.1851	23.1093
rs55910161	124	genus.Lactococcus.id.1851	T	C	0.146426	0.0307367	2.36214e-06	3836	genus.Lactococcus.id.1851	22.6946
rs6674304	124	genus.Lactococcus.id.1851	T	C	0.200758	0.0442121	6.17759e-06	3869	genus.Lactococcus.id.1851	20.6187
rs7992246	124	genus.Lactococcus.id.1851	C	T	0.104232	0.0230786	4.44724e-06	4057	genus.Lactococcus.id.1851	20.3977
rs11620597	125	genus.Marvinbryantia.id.2005	C	T	0.119479	0.0271688	7.80178e-06	11031	genus.Marvinbryantia.id.2005	19.3395
rs1187983	125	genus.Marvinbryantia.id.2005	T	C	-0.0935456	0.0193174	2.02427e-06	11896	genus.Marvinbryantia.id.2005	23.4502
rs146541147	125	genus.Marvinbryantia.id.2005	A	G	0.118845	0.0268423	6.86288e-06	10778	genus.Marvinbryantia.id.2005	19.6031
rs2724813	125	genus.Marvinbryantia.id.2005	G	A	-0.0840769	0.0167551	6.28451e-07	11610	genus.Marvinbryantia.id.2005	25.1803
rs2842896	125	genus.Marvinbryantia.id.2005	T	C	-0.0649396	0.0131146	7.25363e-07	11709	genus.Marvinbryantia.id.2005	24.5192
rs2863363	125	genus.Marvinbryantia.id.2005	G	A	0.0634861	0.0136323	3.11281e-06	11950	genus.Marvinbryantia.id.2005	21.688
rs3125832	125	genus.Marvinbryantia.id.2005	C	A	0.0679323	0.015012	5.02731e-06	11709	genus.Marvinbryantia.id.2005	20.4774
rs61884471	125	genus.Marvinbryantia.id.2005	A	G	0.124426	0.0248431	1.01163e-06	11559	genus.Marvinbryantia.id.2005	25.0849
rs72948274	125	genus.Marvinbryantia.id.2005	C	A	-0.126354	0.0272212	3.2591e-06	11561	genus.Marvinbryantia.id.2005	21.5459
rs8006832	125	genus.Marvinbryantia.id.2005	T	G	-0.0952415	0.0216699	6.58083e-06	11412	genus.Marvinbryantia.id.2005	19.317
rs10202904	126	genus.Methanobrevibacter.id.123	G	T	-0.112811	0.0239106	3.08549e-06	3583	genus.Methanobrevibacter.id.123	22.2598
rs1334944	126	genus.Methanobrevibacter.id.123	C	T	0.115197	0.0255492	7.6138e-06	3586	genus.Methanobrevibacter.id.123	20.3293
rs4802933	126	genus.Methanobrevibacter.id.123	G	A	-0.135628	0.0308139	9.73818e-06	3586	genus.Methanobrevibacter.id.123	19.3735
rs6776814	126	genus.Methanobrevibacter.id.123	C	T	-0.188956	0.0419905	8.04905e-06	3283	genus.Methanobrevibacter.id.123	20.2498
rs76029318	126	genus.Methanobrevibacter.id.123	C	T	0.222849	0.0454319	1.07552e-06	3387	genus.Methanobrevibacter.id.123	24.0602
rs894996	126	genus.Methanobrevibacter.id.123	A	C	0.214213	0.0456045	3.81567e-06	3479	genus.Methanobrevibacter.id.123	22.0635
rs10093869	127	genus.Odoribacter.id.952	G	A	-0.0577795	0.0125389	3.67441e-06	14218	genus.Odoribacter.id.952	21.2337
rs10423795	127	genus.Odoribacter.id.952	T	C	0.0550695	0.0121164	6.57936e-06	14135	genus.Odoribacter.id.952	20.6573
rs28417404	127	genus.Odoribacter.id.952	G	A	-0.0726896	0.0161372	3.68032e-06	14698	genus.Odoribacter.id.952	20.2903
rs4793970	127	genus.Odoribacter.id.952	G	A	-0.0576329	0.0129154	6.02696e-06	14687	genus.Odoribacter.id.952	19.9125
rs6856150	127	genus.Odoribacter.id.952	A	G	0.0881922	0.0194146	6.0595e-06	14597	genus.Odoribacter.id.952	20.6349
rs74553962	127	genus.Odoribacter.id.952	G	T	0.121449	0.0264106	9.48684e-06	11803	genus.Odoribacter.id.952	21.1461
rs77779484	127	genus.Odoribacter.id.952	A	G	-0.133489	0.0268526	6.56256e-07	11935	genus.Odoribacter.id.952	24.7127
rs1035588	128	genus.Olsenella.id.822	G	A	-0.108148	0.0236848	4.85501e-06	3739	genus.Olsenella.id.822	20.8497
rs17148768	128	genus.Olsenella.id.822	A	G	0.140434	0.0295602	2.1984e-06	3648	genus.Olsenella.id.822	22.57
rs2759329	128	genus.Olsenella.id.822	A	G	-0.111131	0.0237218	3.43201e-06	3739	genus.Olsenella.id.822	21.9471
rs35225860	128	genus.Olsenella.id.822	G	A	-0.223604	0.0482391	3.87041e-06	3630	genus.Olsenella.id.822	21.4862
rs61090148	128	genus.Olsenella.id.822	G	A	-0.104783	0.0231343	6.43728e-06	3739	genus.Olsenella.id.822	20.5148
rs62112538	128	genus.Olsenella.id.822	T	C	-0.19943	0.0407033	1.1882e-06	3630	genus.Olsenella.id.822	24.0062
rs72691585	128	genus.Olsenella.id.822	A	C	-0.249079	0.0520814	2.95294e-06	3078	genus.Olsenella.id.822	22.8722
rs7540303	128	genus.Olsenella.id.822	T	C	0.108044	0.023638	5.32027e-06	3739	genus.Olsenella.id.822	20.892
rs8066522	128	genus.Olsenella.id.822	A	G	-0.106529	0.0240379	9.70095e-06	3739	genus.Olsenella.id.822	19.64
rs9460691	128	genus.Olsenella.id.822	A	C	0.119966	0.0268645	7.28354e-06	3739	genus.Olsenella.id.822	19.9415
rs11627628	129	genus.Oscillibacter.id.2063	C	T	0.143961	0.0290223	1.0092e-06	8486	genus.Oscillibacter.id.2063	24.605
rs11990279	129	genus.Oscillibacter.id.2063	C	T	-0.0824934	0.0180457	4.94298e-06	8528	genus.Oscillibacter.id.2063	20.8972
rs12649930	129	genus.Oscillibacter.id.2063	G	T	0.121589	0.0259612	4.09379e-06	8794	genus.Oscillibacter.id.2063	21.935
rs133832	129	genus.Oscillibacter.id.2063	C	A	-0.0795527	0.0162411	1.14719e-06	8926	genus.Oscillibacter.id.2063	23.9928
rs16866406	129	genus.Oscillibacter.id.2063	G	A	0.0988765	0.0208795	3.07821e-06	8930	genus.Oscillibacter.id.2063	22.4256
rs16934185	129	genus.Oscillibacter.id.2063	G	A	-0.129568	0.028157	4.38031e-06	8492	genus.Oscillibacter.id.2063	21.1748
rs234108	129	genus.Oscillibacter.id.2063	G	A	0.0749553	0.0152632	9.16336e-07	8694	genus.Oscillibacter.id.2063	24.1164
rs36095275	129	genus.Oscillibacter.id.2063	T	C	-0.0752368	0.0156861	1.39627e-06	8694	genus.Oscillibacter.id.2063	23.0054
rs4506202	129	genus.Oscillibacter.id.2063	G	A	-0.0711323	0.0152261	3.20825e-06	8694	genus.Oscillibacter.id.2063	21.8251
rs61883564	129	genus.Oscillibacter.id.2063	G	A	-0.101351	0.0221016	3.38712e-06	8930	genus.Oscillibacter.id.2063	21.0288
rs75453768	129	genus.Oscillibacter.id.2063	T	G	0.12212	0.0268629	5.34738e-06	8256	genus.Oscillibacter.id.2063	20.6665
rs761240	129	genus.Oscillibacter.id.2063	G	T	-0.17664	0.0388812	2.03841e-06	5185	genus.Oscillibacter.id.2063	20.6394
rs9393920	129	genus.Oscillibacter.id.2063	G	A	-0.0744662	0.0151081	9.92237e-07	8930	genus.Oscillibacter.id.2063	24.294
rs12206468	130	genus.Oscillospira.id.2064	A	G	-0.133016	0.0269733	1.04222e-06	9554	genus.Oscillospira.id.2064	24.3185
rs12925026	130	genus.Oscillospira.id.2064	C	T	0.13559	0.030678	9.31021e-06	8200	genus.Oscillospira.id.2064	19.5345
rs1954532	130	genus.Oscillospira.id.2064	C	T	-0.0826246	0.0175252	2.26773e-06	9841	genus.Oscillospira.id.2064	22.2277
rs28889936	130	genus.Oscillospira.id.2064	C	A	0.114051	0.0252838	3.36585e-06	9758	genus.Oscillospira.id.2064	20.3475
rs62422654	130	genus.Oscillospira.id.2064	T	C	0.0898456	0.0198088	6.46754e-06	9769	genus.Oscillospira.id.2064	20.572
rs72866977	130	genus.Oscillospira.id.2064	C	A	-0.130569	0.0281674	5.62701e-06	9098	genus.Oscillospira.id.2064	21.4875
rs751183	130	genus.Oscillospira.id.2064	C	T	-0.0774322	0.0172216	6.85127e-06	9841	genus.Oscillospira.id.2064	20.2162
rs8076323	130	genus.Oscillospira.id.2064	G	A	0.0715392	0.0156539	5.61316e-06	10193	genus.Oscillospira.id.2064	20.8855
rs10464997	131	genus.Oxalobacter.id.2978	A	G	0.137691	0.0294804	3.29754e-06	4650	genus.Oxalobacter.id.2978	21.8145
rs11108500	131	genus.Oxalobacter.id.2978	G	A	-0.199099	0.0427327	3.74279e-06	4303	genus.Oxalobacter.id.2978	21.7079
rs111966731	131	genus.Oxalobacter.id.2978	C	T	0.213114	0.047162	7.29863e-06	3931	genus.Oxalobacter.id.2978	20.4193
rs12002250	131	genus.Oxalobacter.id.2978	C	A	0.217122	0.0466317	1.41504e-06	4297	genus.Oxalobacter.id.2978	21.6793
rs1569853	131	genus.Oxalobacter.id.2978	C	T	-0.138078	0.0296981	3.64501e-06	4492	genus.Oxalobacter.id.2978	21.6166
rs36057338	131	genus.Oxalobacter.id.2978	T	G	0.207847	0.0421439	8.79803e-07	4244	genus.Oxalobacter.id.2978	24.323
rs3862635	131	genus.Oxalobacter.id.2978	T	C	-0.172142	0.0394026	9.18685e-06	4469	genus.Oxalobacter.id.2978	19.0864
rs4428215	131	genus.Oxalobacter.id.2978	A	G	0.130293	0.0242237	7.51071e-08	4655	genus.Oxalobacter.id.2978	28.9307
rs6000536	131	genus.Oxalobacter.id.2978	T	C	-0.130992	0.0253804	2.06054e-07	4654	genus.Oxalobacter.id.2978	26.6374
rs6993398	131	genus.Oxalobacter.id.2978	A	G	0.127217	0.0278855	7.12773e-06	4656	genus.Oxalobacter.id.2978	20.813
rs736744	131	genus.Oxalobacter.id.2978	T	C	0.117882	0.0211262	2.57471e-08	4655	genus.Oxalobacter.id.2978	31.1352
rs115602804	132	genus.Parabacteroides.id.954	A	G	0.10308	0.0222736	1.93059e-06	16394	genus.Parabacteroides.id.954	21.4176
rs4236095	132	genus.Parabacteroides.id.954	A	G	0.0761961	0.0157042	1.93145e-06	16383	genus.Parabacteroides.id.954	23.5416
rs60884758	132	genus.Parabacteroides.id.954	T	C	-0.0702667	0.0142249	5.70689e-07	17293	genus.Parabacteroides.id.954	24.4006
rs6657302	132	genus.Parabacteroides.id.954	C	T	-0.10452	0.0225521	9.75699e-06	16552	genus.Parabacteroides.id.954	21.4794
rs7298818	132	genus.Parabacteroides.id.954	T	C	0.0888832	0.0200902	8.53629e-06	16510	genus.Parabacteroides.id.954	19.5736
rs10842464	133	genus.Paraprevotella.id.962	C	T	-0.0758215	0.0172568	6.59715e-06	7178	genus.Paraprevotella.id.962	19.3048
rs140997932	133	genus.Paraprevotella.id.962	C	T	-0.162376	0.0354178	2.11119e-06	6187	genus.Paraprevotella.id.962	21.0183
rs145020347	133	genus.Paraprevotella.id.962	G	A	-0.12465	0.0262323	4.03009e-06	6859	genus.Paraprevotella.id.962	22.5793
rs17109926	133	genus.Paraprevotella.id.962	G	A	-0.0988335	0.0216172	6.75279e-06	7179	genus.Paraprevotella.id.962	20.9031
rs17785622	133	genus.Paraprevotella.id.962	G	A	0.248065	0.0524304	1.92659e-06	3288	genus.Paraprevotella.id.962	22.3855
rs2081023	133	genus.Paraprevotella.id.962	G	A	-0.122561	0.0236507	2.638e-07	7178	genus.Paraprevotella.id.962	26.8543
rs3008582	133	genus.Paraprevotella.id.962	C	T	0.10572	0.0227246	4.35989e-06	7175	genus.Paraprevotella.id.962	21.6433
rs3801748	133	genus.Paraprevotella.id.962	A	G	0.0779721	0.0171691	5.20177e-06	7179	genus.Paraprevotella.id.962	20.6244
rs4756632	133	genus.Paraprevotella.id.962	T	G	-0.138905	0.0289897	3.81747e-06	7179	genus.Paraprevotella.id.962	22.9589
rs4767113	133	genus.Paraprevotella.id.962	T	C	0.0882466	0.018382	2.14357e-06	6900	genus.Paraprevotella.id.962	23.0469
rs7240324	133	genus.Paraprevotella.id.962	G	T	-0.10229	0.0226948	5.95902e-06	6900	genus.Paraprevotella.id.962	20.315
rs9602779	133	genus.Paraprevotella.id.962	C	A	-0.106692	0.0220263	6.92746e-07	7177	genus.Paraprevotella.id.962	23.4627
rs9900242	133	genus.Paraprevotella.id.962	G	A	-0.0852967	0.0175212	1.14068e-06	6900	genus.Paraprevotella.id.962	23.6994
rs10899911	134	genus.Parasutterella.id.2892	G	A	-0.0717102	0.0148151	1.15272e-06	11386	genus.Parasutterella.id.2892	23.4288
rs11715853	134	genus.Parasutterella.id.2892	A	G	-0.0662952	0.0146114	6.22913e-06	11386	genus.Parasutterella.id.2892	20.5864
rs2090816	134	genus.Parasutterella.id.2892	C	A	0.0840967	0.0177315	2.89715e-06	11385	genus.Parasutterella.id.2892	22.494
rs35055552	134	genus.Parasutterella.id.2892	C	T	0.109554	0.0235433	3.34853e-06	9970	genus.Parasutterella.id.2892	21.6533
rs55877868	134	genus.Parasutterella.id.2892	C	A	-0.104458	0.0228089	2.87068e-06	10588	genus.Parasutterella.id.2892	20.9735
rs62273907	134	genus.Parasutterella.id.2892	G	A	0.229468	0.0502262	5.88384e-06	3691	genus.Parasutterella.id.2892	20.873
rs6809952	134	genus.Parasutterella.id.2892	A	G	-0.0684957	0.0150892	8.13349e-06	11077	genus.Parasutterella.id.2892	20.6062
rs6828768	134	genus.Parasutterella.id.2892	T	C	0.0636852	0.0132645	1.78328e-06	11386	genus.Parasutterella.id.2892	23.0512
rs7303158	134	genus.Parasutterella.id.2892	T	C	0.0646859	0.0134256	1.32776e-06	11386	genus.Parasutterella.id.2892	23.2141
rs7311004	134	genus.Parasutterella.id.2892	C	T	-0.0617522	0.0136438	5.92054e-06	11384	genus.Parasutterella.id.2892	20.4848
rs7572229	134	genus.Parasutterella.id.2892	A	G	0.066273	0.0132736	6.31698e-07	11383	genus.Parasutterella.id.2892	24.9285
rs78383039	134	genus.Parasutterella.id.2892	C	T	-0.146315	0.0297119	1.57438e-06	9174	genus.Parasutterella.id.2892	24.2501
rs8039785	134	genus.Parasutterella.id.2892	G	T	0.0618345	0.0133	3.62095e-06	11383	genus.Parasutterella.id.2892	21.6151
rs823424	134	genus.Parasutterella.id.2892	A	G	-0.0713448	0.0156958	4.95295e-06	11386	genus.Parasutterella.id.2892	20.6613
rs10031059	135	genus.Peptococcus.id.2037	C	T	-0.121167	0.0225844	1.23637e-07	5526	genus.Peptococcus.id.2037	28.7838
rs11001941	135	genus.Peptococcus.id.2037	A	G	-0.195611	0.0392217	1.32858e-06	5607	genus.Peptococcus.id.2037	24.8734
rs12069354	135	genus.Peptococcus.id.2037	T	C	0.16763	0.03795	9.28339e-06	5352	genus.Peptococcus.id.2037	19.5109
rs2054133	135	genus.Peptococcus.id.2037	A	G	0.0895433	0.0188332	2.14166e-06	5657	genus.Peptococcus.id.2037	22.6058
rs36121075	135	genus.Peptococcus.id.2037	G	A	-0.14067	0.030628	6.9872e-06	5301	genus.Peptococcus.id.2037	21.0944
rs413827	135	genus.Peptococcus.id.2037	A	G	0.110229	0.0237523	3.30085e-06	5482	genus.Peptococcus.id.2037	21.5369
rs5770862	135	genus.Peptococcus.id.2037	C	T	0.162018	0.0356813	3.21957e-06	5431	genus.Peptococcus.id.2037	20.6179
rs6918730	135	genus.Peptococcus.id.2037	A	G	0.135311	0.0289742	1.14732e-06	5656	genus.Peptococcus.id.2037	21.8092
rs7033353	135	genus.Peptococcus.id.2037	G	T	0.090152	0.018995	2.21957e-06	5657	genus.Peptococcus.id.2037	22.5254
rs72850165	135	genus.Peptococcus.id.2037	C	T	-0.134304	0.0300423	5.74152e-06	5627	genus.Peptococcus.id.2037	19.9853
rs74592222	135	genus.Peptococcus.id.2037	A	G	0.137957	0.0302965	8.55342e-06	5329	genus.Peptococcus.id.2037	20.7349
rs77681628	135	genus.Peptococcus.id.2037	T	C	0.200307	0.0387328	2.68836e-07	4842	genus.Peptococcus.id.2037	26.7446
rs12618201	136	genus.Phascolarctobacterium.id.2168	G	A	0.0641657	0.0138202	3.37696e-06	11113	genus.Phascolarctobacterium.id.2168	21.5565
rs1264476	136	genus.Phascolarctobacterium.id.2168	G	T	0.0767335	0.0166041	4.29567e-06	11104	genus.Phascolarctobacterium.id.2168	21.3569
rs28525131	136	genus.Phascolarctobacterium.id.2168	A	G	-0.118657	0.0269048	8.22677e-06	10457	genus.Phascolarctobacterium.id.2168	19.4503
rs56069061	136	genus.Phascolarctobacterium.id.2168	A	G	-0.111306	0.0230694	1.87174e-06	11007	genus.Phascolarctobacterium.id.2168	23.2789
rs56157888	136	genus.Phascolarctobacterium.id.2168	C	A	0.0954864	0.0193976	1.08506e-06	10031	genus.Phascolarctobacterium.id.2168	24.2318
rs74540770	136	genus.Phascolarctobacterium.id.2168	A	G	-0.121014	0.0258621	3.60275e-06	9403	genus.Phascolarctobacterium.id.2168	21.8951
rs75882962	136	genus.Phascolarctobacterium.id.2168	C	T	0.0968661	0.0190575	3.18987e-07	10710	genus.Phascolarctobacterium.id.2168	25.8352
rs7982713	136	genus.Phascolarctobacterium.id.2168	A	G	0.0726922	0.0163201	9.72164e-06	10710	genus.Phascolarctobacterium.id.2168	19.8395
rs118038478	137	genus.Prevotella7.id.11182	G	A	0.205676	0.0468917	7.85422e-06	3295	genus.Prevotella7.id.11182	19.2386
rs12124567	137	genus.Prevotella7.id.11182	G	A	-0.121281	0.0275017	9.48982e-06	3283	genus.Prevotella7.id.11182	19.4477
rs12195431	137	genus.Prevotella7.id.11182	C	T	0.196528	0.0442322	8.72818e-06	3489	genus.Prevotella7.id.11182	19.7411
rs2240542	137	genus.Prevotella7.id.11182	T	C	0.12085	0.0261776	4.84146e-06	3489	genus.Prevotella7.id.11182	21.3124
rs2918132	137	genus.Prevotella7.id.11182	T	C	-0.114648	0.0254916	6.42409e-06	3318	genus.Prevotella7.id.11182	20.2275
rs430270	137	genus.Prevotella7.id.11182	C	A	0.139155	0.0297055	2.86846e-06	3318	genus.Prevotella7.id.11182	21.9444
rs57404562	137	genus.Prevotella7.id.11182	A	C	0.155486	0.0316057	6.21576e-07	3487	genus.Prevotella7.id.11182	24.2022
rs79263163	137	genus.Prevotella7.id.11182	C	A	-0.143982	0.031501	7.51048e-06	3489	genus.Prevotella7.id.11182	20.8914
rs9426434	137	genus.Prevotella7.id.11182	C	T	-0.123657	0.0278514	9.71711e-06	3318	genus.Prevotella7.id.11182	19.7126
rs9608249	137	genus.Prevotella7.id.11182	G	A	-0.158213	0.0336317	2.06687e-06	3482	genus.Prevotella7.id.11182	22.1304
rs9959718	137	genus.Prevotella7.id.11182	A	G	0.133012	0.0275361	1.90058e-06	3489	genus.Prevotella7.id.11182	23.3333
rs111509883	138	genus.Prevotella9.id.11183	C	T	0.171131	0.0347624	1.24389e-06	6960	genus.Prevotella9.id.11183	24.2346
rs11685699	138	genus.Prevotella9.id.11183	T	C	-0.141357	0.0295665	2.02552e-06	8342	genus.Prevotella9.id.11183	22.858
rs117271932	138	genus.Prevotella9.id.11183	G	A	0.208089	0.0440393	2.81722e-06	4878	genus.Prevotella9.id.11183	22.3263
rs12648235	138	genus.Prevotella9.id.11183	C	T	0.0785902	0.0177676	7.39079e-06	10271	genus.Prevotella9.id.11183	19.5651
rs1304512	138	genus.Prevotella9.id.11183	A	G	0.0761593	0.0165885	5.29082e-06	9790	genus.Prevotella9.id.11183	21.0782
rs2104588	138	genus.Prevotella9.id.11183	C	T	0.105558	0.023773	8.12987e-06	9268	genus.Prevotella9.id.11183	19.7159
rs2495052	138	genus.Prevotella9.id.11183	G	A	0.0838978	0.0188523	8.97142e-06	9790	genus.Prevotella9.id.11183	19.8049
rs2683313	138	genus.Prevotella9.id.11183	G	A	-0.0724576	0.0151603	1.68895e-06	10260	genus.Prevotella9.id.11183	22.843
rs4968431	138	genus.Prevotella9.id.11183	T	G	0.0640113	0.0144162	8.58441e-06	10271	genus.Prevotella9.id.11183	19.7156
rs7237249	138	genus.Prevotella9.id.11183	T	C	-0.0823764	0.0182126	8.93303e-06	10271	genus.Prevotella9.id.11183	20.4579
rs72815774	138	genus.Prevotella9.id.11183	C	T	-0.176186	0.0393068	8.78291e-06	5728	genus.Prevotella9.id.11183	20.0913
rs746764	138	genus.Prevotella9.id.11183	C	T	-0.0915772	0.0193245	2.03999e-06	9385	genus.Prevotella9.id.11183	22.4573
rs7976209	138	genus.Prevotella9.id.11183	C	T	-0.0870786	0.0197951	7.28343e-06	10263	genus.Prevotella9.id.11183	19.3513
rs9428102	138	genus.Prevotella9.id.11183	G	A	-0.0778845	0.0176068	4.61734e-06	10264	genus.Prevotella9.id.11183	19.5677
rs9613013	138	genus.Prevotella9.id.11183	A	G	0.0917591	0.0202697	6.10415e-06	9790	genus.Prevotella9.id.11183	20.493
rs12501673	139	genus.RikenellaceaeRC9gutgroup.id.11191	G	A	0.116395	0.0262253	6.28983e-06	3334	genus.RikenellaceaeRC9gutgroup.id.11191	19.6983
rs17032291	139	genus.RikenellaceaeRC9gutgroup.id.11191	C	T	-0.169579	0.0368251	6.61004e-06	3206	genus.RikenellaceaeRC9gutgroup.id.11191	21.2057
rs17582787	139	genus.RikenellaceaeRC9gutgroup.id.11191	G	A	-0.157739	0.0339924	3.55377e-06	3320	genus.RikenellaceaeRC9gutgroup.id.11191	21.5335
rs2074881	139	genus.RikenellaceaeRC9gutgroup.id.11191	C	T	-0.142236	0.032391	9.44772e-06	3315	genus.RikenellaceaeRC9gutgroup.id.11191	19.2828
rs2900503	139	genus.RikenellaceaeRC9gutgroup.id.11191	T	G	-0.172329	0.0326671	1.55282e-07	3320	genus.RikenellaceaeRC9gutgroup.id.11191	27.8289
rs2998141	139	genus.RikenellaceaeRC9gutgroup.id.11191	C	T	-0.136346	0.0293073	4.42373e-06	3330	genus.RikenellaceaeRC9gutgroup.id.11191	21.644
rs4270579	139	genus.RikenellaceaeRC9gutgroup.id.11191	A	G	-0.118021	0.0271041	5.45647e-06	3331	genus.RikenellaceaeRC9gutgroup.id.11191	18.9605
rs4717843	139	genus.RikenellaceaeRC9gutgroup.id.11191	T	G	-0.119376	0.0260548	4.7173e-06	3220	genus.RikenellaceaeRC9gutgroup.id.11191	20.9922
rs7712231	139	genus.RikenellaceaeRC9gutgroup.id.11191	G	A	0.156284	0.0350462	7.97036e-06	3334	genus.RikenellaceaeRC9gutgroup.id.11191	19.8859
rs80309088	139	genus.RikenellaceaeRC9gutgroup.id.11191	A	G	0.17405	0.0383423	4.55642e-06	3170	genus.RikenellaceaeRC9gutgroup.id.11191	20.6059
rs9887954	139	genus.RikenellaceaeRC9gutgroup.id.11191	A	G	-0.114849	0.0249013	4.80801e-06	3330	genus.RikenellaceaeRC9gutgroup.id.11191	21.2723
rs10279978	140	genus.Romboutsia.id.11347	G	A	-0.0622202	0.0127675	1.17009e-06	14143	genus.Romboutsia.id.11347	23.7492
rs11221428	140	genus.Romboutsia.id.11347	C	T	-0.0726779	0.0158263	6.48646e-06	14187	genus.Romboutsia.id.11347	21.0885
rs16843578	140	genus.Romboutsia.id.11347	T	C	-0.0875276	0.0196779	5.08123e-06	14186	genus.Romboutsia.id.11347	19.7849
rs28603357	140	genus.Romboutsia.id.11347	C	T	-0.214911	0.0474739	8.52235e-06	3693	genus.Romboutsia.id.11347	20.4931
rs34302036	140	genus.Romboutsia.id.11347	G	A	0.0550261	0.0120835	5.87667e-06	14185	genus.Romboutsia.id.11347	20.7374
rs61841503	140	genus.Romboutsia.id.11347	A	G	0.092888	0.0171454	3.99597e-08	13568	genus.Romboutsia.id.11347	29.351
rs62504452	140	genus.Romboutsia.id.11347	G	A	-0.0710048	0.0156654	4.65831e-06	14178	genus.Romboutsia.id.11347	20.5443
rs7109293	140	genus.Romboutsia.id.11347	G	A	0.0919112	0.0205738	6.98354e-06	14141	genus.Romboutsia.id.11347	19.9575
rs75200530	140	genus.Romboutsia.id.11347	G	T	-0.190644	0.0421065	5.06555e-06	5246	genus.Romboutsia.id.11347	20.4998
rs75987356	140	genus.Romboutsia.id.11347	A	G	-0.129578	0.0280454	6.70799e-06	10466	genus.Romboutsia.id.11347	21.3472
rs77702691	140	genus.Romboutsia.id.11347	G	A	-0.094406	0.0208544	7.36973e-06	12487	genus.Romboutsia.id.11347	20.4928
rs9389266	140	genus.Romboutsia.id.11347	G	T	0.0722815	0.0162353	9.38461e-06	14187	genus.Romboutsia.id.11347	19.8213
rs9567264	140	genus.Romboutsia.id.11347	T	C	0.0580018	0.0127495	5.75689e-06	14180	genus.Romboutsia.id.11347	20.6966
rs12740451	141	genus.Roseburia.id.2012	C	T	0.0697527	0.0153607	7.34264e-06	17837	genus.Roseburia.id.2012	20.6205
rs16910295	141	genus.Roseburia.id.2012	C	T	-0.0980434	0.020957	2.91111e-06	16648	genus.Roseburia.id.2012	21.8867
rs2160994	141	genus.Roseburia.id.2012	C	T	0.0550687	0.0112481	9.6985e-07	17444	genus.Roseburia.id.2012	23.969
rs2943022	141	genus.Roseburia.id.2012	C	T	0.0493786	0.0106763	4.11408e-06	17854	genus.Roseburia.id.2012	21.3911
rs302266	141	genus.Roseburia.id.2012	C	T	-0.0777312	0.0172985	8.12587e-06	17056	genus.Roseburia.id.2012	20.1917
rs329182	141	genus.Roseburia.id.2012	C	T	0.0690327	0.0152884	5.90142e-06	17854	genus.Roseburia.id.2012	20.3885
rs55858165	141	genus.Roseburia.id.2012	C	A	0.179284	0.0404954	9.98975e-06	5447	genus.Roseburia.id.2012	19.6008
rs57466170	141	genus.Roseburia.id.2012	T	C	0.0741405	0.0171601	8.30102e-06	17333	genus.Roseburia.id.2012	18.6669
rs6445851	141	genus.Roseburia.id.2012	A	G	-0.0497336	0.0108158	3.52721e-06	17851	genus.Roseburia.id.2012	21.1437
rs6930661	141	genus.Roseburia.id.2012	T	C	-0.0961587	0.0204975	2.47942e-06	16945	genus.Roseburia.id.2012	22.0078
rs75326254	141	genus.Roseburia.id.2012	T	C	-0.104628	0.0230897	7.50204e-06	15893	genus.Roseburia.id.2012	20.5332
rs78753150	141	genus.Roseburia.id.2012	C	A	0.0968739	0.0214067	9.98312e-06	16303	genus.Roseburia.id.2012	20.4793
rs9300744	141	genus.Roseburia.id.2012	T	C	-0.0588452	0.0126228	4.75118e-06	17854	genus.Roseburia.id.2012	21.7326
rs10827477	142	genus.Ruminiclostridium5.id.11355	G	A	-0.0547387	0.0115163	2.19177e-06	17391	genus.Ruminiclostridium5.id.11355	22.5922
rs113753996	142	genus.Ruminiclostridium5.id.11355	C	T	0.0820689	0.0174463	3.98895e-06	16680	genus.Ruminiclostridium5.id.11355	22.1285
rs1223978	142	genus.Ruminiclostridium5.id.11355	C	T	0.0484169	0.0108254	8.16186e-06	17381	genus.Ruminiclostridium5.id.11355	20.0034
rs1492620	142	genus.Ruminiclostridium5.id.11355	C	T	-0.0830505	0.0180073	3.52577e-06	17397	genus.Ruminiclostridium5.id.11355	21.271
rs2482038	142	genus.Ruminiclostridium5.id.11355	A	C	0.0518991	0.0108777	1.70314e-06	17396	genus.Ruminiclostridium5.id.11355	22.7639
rs2791343	142	genus.Ruminiclostridium5.id.11355	C	T	0.051717	0.0113369	5.53959e-06	17392	genus.Ruminiclostridium5.id.11355	20.8104
rs2833828	142	genus.Ruminiclostridium5.id.11355	A	G	0.0489617	0.0108702	6.81651e-06	17397	genus.Ruminiclostridium5.id.11355	20.2879
rs4955951	142	genus.Ruminiclostridium5.id.11355	G	A	-0.0713749	0.0165826	9.95519e-06	17397	genus.Ruminiclostridium5.id.11355	18.5261
rs6121460	142	genus.Ruminiclostridium5.id.11355	A	G	0.0932955	0.0199206	2.64107e-06	17318	genus.Ruminiclostridium5.id.11355	21.934
rs79968837	142	genus.Ruminiclostridium5.id.11355	G	A	-0.0950311	0.0193507	1.14623e-06	16602	genus.Ruminiclostridium5.id.11355	24.1177
rs8053158	142	genus.Ruminiclostridium5.id.11355	G	A	-0.0740543	0.0159151	5.89806e-06	17397	genus.Ruminiclostridium5.id.11355	21.6512
rs116969552	143	genus.Ruminiclostridium6.id.11356	G	A	-0.166823	0.0376681	9.15949e-06	6824	genus.Ruminiclostridium6.id.11356	19.6139
rs11992182	143	genus.Ruminiclostridium6.id.11356	C	A	0.0625299	0.0137876	4.64839e-06	13381	genus.Ruminiclostridium6.id.11356	20.5684
rs2548459	143	genus.Ruminiclostridium6.id.11356	T	C	0.0554866	0.0122755	6.40206e-06	13377	genus.Ruminiclostridium6.id.11356	20.4315
rs35362464	143	genus.Ruminiclostridium6.id.11356	A	C	0.0720077	0.0165387	8.99138e-06	13308	genus.Ruminiclostridium6.id.11356	18.9564
rs61060922	143	genus.Ruminiclostridium6.id.11356	G	T	0.15913	0.0322283	1.08647e-06	8955	genus.Ruminiclostridium6.id.11356	24.3796
rs663262	143	genus.Ruminiclostridium6.id.11356	C	T	-0.13498	0.0310715	3.39417e-06	7876	genus.Ruminiclostridium6.id.11356	18.872
rs67479537	143	genus.Ruminiclostridium6.id.11356	C	T	0.118994	0.026487	9.302e-06	11613	genus.Ruminiclostridium6.id.11356	20.183
rs71414120	143	genus.Ruminiclostridium6.id.11356	G	T	0.200894	0.0406434	1.07697e-06	5567	genus.Ruminiclostridium6.id.11356	24.4317
rs72991535	143	genus.Ruminiclostridium6.id.11356	G	T	0.135604	0.0295174	4.95367e-06	9642	genus.Ruminiclostridium6.id.11356	21.1051
rs73176030	143	genus.Ruminiclostridium6.id.11356	C	T	0.058665	0.013208	7.28883e-06	13378	genus.Ruminiclostridium6.id.11356	19.7282
rs77193512	143	genus.Ruminiclostridium6.id.11356	G	A	0.0736533	0.0153163	1.29587e-06	13380	genus.Ruminiclostridium6.id.11356	23.1246
rs792058	143	genus.Ruminiclostridium6.id.11356	A	G	0.0554234	0.0125423	8.57953e-06	12933	genus.Ruminiclostridium6.id.11356	19.5268
rs79968172	143	genus.Ruminiclostridium6.id.11356	A	G	0.11614	0.0243083	1.66054e-06	12802	genus.Ruminiclostridium6.id.11356	22.8271
rs9555756	143	genus.Ruminiclostridium6.id.11356	C	A	-0.0804138	0.0176692	7.10127e-06	13369	genus.Ruminiclostridium6.id.11356	20.7123
rs6082461	144	genus.Ruminiclostridium9.id.11357	C	A	0.0586425	0.0131004	4.86594e-06	16650	genus.Ruminiclostridium9.id.11357	20.0381
rs7137760	144	genus.Ruminiclostridium9.id.11357	T	C	0.050797	0.0112182	7.06911e-06	16722	genus.Ruminiclostridium9.id.11357	20.5035
rs74303178	144	genus.Ruminiclostridium9.id.11357	C	T	0.0532742	0.0119274	7.91566e-06	16706	genus.Ruminiclostridium9.id.11357	19.9501
rs78191726	144	genus.Ruminiclostridium9.id.11357	C	T	0.0944998	0.0210206	7.58287e-06	16039	genus.Ruminiclostridium9.id.11357	20.2103
rs918449	144	genus.Ruminiclostridium9.id.11357	G	A	-0.0950908	0.0197177	2.55994e-06	16725	genus.Ruminiclostridium9.id.11357	23.2576
rs9522712	144	genus.Ruminiclostridium9.id.11357	C	T	0.0699728	0.0154939	4.65962e-06	16725	genus.Ruminiclostridium9.id.11357	20.3956
rs9809789	144	genus.Ruminiclostridium9.id.11357	T	C	-0.0717454	0.0159673	8.71968e-06	16025	genus.Ruminiclostridium9.id.11357	20.1894
rs11241747	145	genus.RuminococcaceaeNK4A214group.id.11358	T	C	0.0533858	0.0120035	6.58971e-06	14822	genus.RuminococcaceaeNK4A214group.id.11358	19.7806
rs11586410	145	genus.RuminococcaceaeNK4A214group.id.11358	A	G	-0.0863422	0.0169937	3.66276e-07	14822	genus.RuminococcaceaeNK4A214group.id.11358	25.8149
rs12642039	145	genus.RuminococcaceaeNK4A214group.id.11358	C	T	-0.0553003	0.0119397	3.43005e-06	15276	genus.RuminococcaceaeNK4A214group.id.11358	21.4519
rs12731	145	genus.RuminococcaceaeNK4A214group.id.11358	G	A	-0.0527684	0.0115053	4.87237e-06	15288	genus.RuminococcaceaeNK4A214group.id.11358	21.0353
rs13087692	145	genus.RuminococcaceaeNK4A214group.id.11358	G	T	0.0574623	0.012594	8.69224e-06	15288	genus.RuminococcaceaeNK4A214group.id.11358	20.8181
rs136761	145	genus.RuminococcaceaeNK4A214group.id.11358	A	G	-0.0587521	0.0119155	8.15195e-07	14822	genus.RuminococcaceaeNK4A214group.id.11358	24.3122
rs147475196	145	genus.RuminococcaceaeNK4A214group.id.11358	G	A	-0.133769	0.0295196	4.72496e-06	9917	genus.RuminococcaceaeNK4A214group.id.11358	20.5347
rs35559912	145	genus.RuminococcaceaeNK4A214group.id.11358	C	T	-0.0925071	0.0203674	4.89023e-06	13976	genus.RuminococcaceaeNK4A214group.id.11358	20.6291
rs4814689	145	genus.RuminococcaceaeNK4A214group.id.11358	T	C	-0.1083	0.0230708	4.5519e-06	14009	genus.RuminococcaceaeNK4A214group.id.11358	22.036
rs5994253	145	genus.RuminococcaceaeNK4A214group.id.11358	G	A	-0.0811302	0.0157621	2.35183e-07	15288	genus.RuminococcaceaeNK4A214group.id.11358	26.4934
rs62027366	145	genus.RuminococcaceaeNK4A214group.id.11358	C	T	0.0615389	0.0137612	6.58456e-06	14822	genus.RuminococcaceaeNK4A214group.id.11358	19.9981
rs6681678	145	genus.RuminococcaceaeNK4A214group.id.11358	T	C	-0.100174	0.024	9.04931e-06	13031	genus.RuminococcaceaeNK4A214group.id.11358	17.4216
rs7573569	145	genus.RuminococcaceaeNK4A214group.id.11358	C	T	0.107739	0.0233638	3.23139e-06	14822	genus.RuminococcaceaeNK4A214group.id.11358	21.2645
rs10916131	146	genus.RuminococcaceaeUCG002.id.11360	T	C	-0.069333	0.0146753	2.87497e-06	17097	genus.RuminococcaceaeUCG002.id.11360	22.3205
rs10927423	146	genus.RuminococcaceaeUCG002.id.11360	A	C	-0.0713617	0.0147712	8.49518e-07	17096	genus.RuminococcaceaeUCG002.id.11360	23.3398
rs10964441	146	genus.RuminococcaceaeUCG002.id.11360	A	G	-0.14906	0.034486	7.45116e-06	5346	genus.RuminococcaceaeUCG002.id.11360	18.6826
rs113147300	146	genus.RuminococcaceaeUCG002.id.11360	G	A	-0.075842	0.0164562	7.6914e-06	16370	genus.RuminococcaceaeUCG002.id.11360	21.2403
rs11607472	146	genus.RuminococcaceaeUCG002.id.11360	G	A	-0.0780229	0.0176325	7.18671e-06	16282	genus.RuminococcaceaeUCG002.id.11360	19.5802
rs116974815	146	genus.RuminococcaceaeUCG002.id.11360	A	C	-0.189731	0.0396566	2.02518e-06	5819	genus.RuminococcaceaeUCG002.id.11360	22.8899
rs11750293	146	genus.RuminococcaceaeUCG002.id.11360	T	G	-0.0578304	0.0120512	1.76136e-06	17094	genus.RuminococcaceaeUCG002.id.11360	23.0276
rs12463378	146	genus.RuminococcaceaeUCG002.id.11360	G	A	-0.0522061	0.0112086	2.95523e-06	16994	genus.RuminococcaceaeUCG002.id.11360	21.6938
rs15256	146	genus.RuminococcaceaeUCG002.id.11360	T	C	0.0732376	0.016834	9.45659e-06	17095	genus.RuminococcaceaeUCG002.id.11360	18.9275
rs55793120	146	genus.RuminococcaceaeUCG002.id.11360	C	T	0.137396	0.027414	4.80674e-07	11669	genus.RuminococcaceaeUCG002.id.11360	25.1191
rs57079348	146	genus.RuminococcaceaeUCG002.id.11360	G	T	-0.076573	0.0172819	7.21822e-06	16372	genus.RuminococcaceaeUCG002.id.11360	19.632
rs6542556	146	genus.RuminococcaceaeUCG002.id.11360	G	A	0.050974	0.011406	7.86123e-06	17094	genus.RuminococcaceaeUCG002.id.11360	19.9724
rs6793778	146	genus.RuminococcaceaeUCG002.id.11360	T	C	-0.0558706	0.0125258	9.81289e-06	17094	genus.RuminococcaceaeUCG002.id.11360	19.8955
rs7120052	146	genus.RuminococcaceaeUCG002.id.11360	C	A	0.0624796	0.0135523	1.96895e-06	17097	genus.RuminococcaceaeUCG002.id.11360	21.2544
rs7155595	146	genus.RuminococcaceaeUCG002.id.11360	A	C	0.0569929	0.0116986	1.14931e-06	17084	genus.RuminococcaceaeUCG002.id.11360	23.734
rs7249614	146	genus.RuminococcaceaeUCG002.id.11360	G	A	-0.0492778	0.0110807	9.07376e-06	16651	genus.RuminococcaceaeUCG002.id.11360	19.7775
rs76847269	146	genus.RuminococcaceaeUCG002.id.11360	G	A	0.163508	0.0356151	5.1719e-06	7654	genus.RuminococcaceaeUCG002.id.11360	21.0771
rs77564310	146	genus.RuminococcaceaeUCG002.id.11360	C	A	-0.0713093	0.0140855	3.28614e-07	17000	genus.RuminococcaceaeUCG002.id.11360	25.6298
rs882348	146	genus.RuminococcaceaeUCG002.id.11360	G	A	-0.0799946	0.0178618	5.44852e-06	17097	genus.RuminococcaceaeUCG002.id.11360	20.0572
rs10490280	147	genus.RuminococcaceaeUCG003.id.11361	T	C	-0.0672094	0.0143309	4.15551e-06	14004	genus.RuminococcaceaeUCG003.id.11361	21.9943
rs11243416	147	genus.RuminococcaceaeUCG003.id.11361	C	T	-0.0925653	0.0191203	1.66882e-06	14004	genus.RuminococcaceaeUCG003.id.11361	23.4372
rs11613919	147	genus.RuminococcaceaeUCG003.id.11361	T	G	0.0727604	0.0155716	1.62509e-06	14309	genus.RuminococcaceaeUCG003.id.11361	21.8334
rs16959793	147	genus.RuminococcaceaeUCG003.id.11361	C	A	-0.062527	0.0131259	2.21709e-06	14412	genus.RuminococcaceaeUCG003.id.11361	22.6924
rs2523124	147	genus.RuminococcaceaeUCG003.id.11361	C	T	-0.0546625	0.0120823	5.7837e-06	14409	genus.RuminococcaceaeUCG003.id.11361	20.4681
rs3013089	147	genus.RuminococcaceaeUCG003.id.11361	A	G	-0.0551473	0.0120346	4.38133e-06	14408	genus.RuminococcaceaeUCG003.id.11361	20.9984
rs4452755	147	genus.RuminococcaceaeUCG003.id.11361	C	A	-0.0634463	0.0134741	3.29335e-06	14406	genus.RuminococcaceaeUCG003.id.11361	22.1725
rs4532474	147	genus.RuminococcaceaeUCG003.id.11361	A	G	0.0769231	0.017045	4.82127e-06	14412	genus.RuminococcaceaeUCG003.id.11361	20.3667
rs646327	147	genus.RuminococcaceaeUCG003.id.11361	A	G	0.0586696	0.0118369	7.8318e-07	14406	genus.RuminococcaceaeUCG003.id.11361	24.5667
rs6759615	147	genus.RuminococcaceaeUCG003.id.11361	G	A	0.102523	0.0200204	7.86224e-07	14410	genus.RuminococcaceaeUCG003.id.11361	26.2238
rs73341549	147	genus.RuminococcaceaeUCG003.id.11361	C	T	-0.169857	0.0318768	1.50953e-07	6744	genus.RuminococcaceaeUCG003.id.11361	28.3935
rs78720113	147	genus.RuminococcaceaeUCG003.id.11361	G	A	-0.115348	0.0249601	7.59261e-06	13078	genus.RuminococcaceaeUCG003.id.11361	21.3566
rs10976229	148	genus.RuminococcaceaeUCG004.id.11362	G	T	0.095976	0.0214554	7.04477e-06	9116	genus.RuminococcaceaeUCG004.id.11362	20.0103
rs11961899	148	genus.RuminococcaceaeUCG004.id.11362	A	G	-0.0707825	0.0161381	9.1802e-06	9501	genus.RuminococcaceaeUCG004.id.11362	19.2374
rs12125734	148	genus.RuminococcaceaeUCG004.id.11362	T	G	0.133972	0.0257417	2.09428e-07	8938	genus.RuminococcaceaeUCG004.id.11362	27.0865
rs2248146	148	genus.RuminococcaceaeUCG004.id.11362	C	T	0.0689452	0.0153649	8.20001e-06	9502	genus.RuminococcaceaeUCG004.id.11362	20.1348
rs3800154	148	genus.RuminococcaceaeUCG004.id.11362	C	A	-0.0797959	0.0177639	6.11581e-06	9406	genus.RuminococcaceaeUCG004.id.11362	20.1782
rs511258	148	genus.RuminococcaceaeUCG004.id.11362	A	G	-0.0757474	0.0162475	4.52052e-06	9500	genus.RuminococcaceaeUCG004.id.11362	21.7352
rs550351	148	genus.RuminococcaceaeUCG004.id.11362	C	A	0.078587	0.018003	9.43128e-06	9498	genus.RuminococcaceaeUCG004.id.11362	19.055
rs6769553	148	genus.RuminococcaceaeUCG004.id.11362	G	A	0.0849743	0.0157451	7.91068e-08	9501	genus.RuminococcaceaeUCG004.id.11362	29.1264
rs7569771	148	genus.RuminococcaceaeUCG004.id.11362	G	A	-0.075914	0.0170308	8.11964e-06	9502	genus.RuminococcaceaeUCG004.id.11362	19.8689
rs872501	148	genus.RuminococcaceaeUCG004.id.11362	A	G	0.116125	0.025946	5.80805e-06	8473	genus.RuminococcaceaeUCG004.id.11362	20.0313
rs9818949	148	genus.RuminococcaceaeUCG004.id.11362	T	G	0.0859927	0.0188671	5.38832e-06	9116	genus.RuminococcaceaeUCG004.id.11362	20.7735
rs10873449	149	genus.RuminococcaceaeUCG005.id.11363	C	T	0.0654843	0.0143973	4.11169e-06	16098	genus.RuminococcaceaeUCG005.id.11363	20.6876
rs10937802	149	genus.RuminococcaceaeUCG005.id.11363	A	G	0.0755811	0.0168226	8.17353e-06	15821	genus.RuminococcaceaeUCG005.id.11363	20.1855
rs10950694	149	genus.RuminococcaceaeUCG005.id.11363	C	T	0.0577628	0.011412	4.298e-07	15821	genus.RuminococcaceaeUCG005.id.11363	25.6196
rs114279581	149	genus.RuminococcaceaeUCG005.id.11363	G	A	-0.146604	0.0316034	3.21853e-06	8465	genus.RuminococcaceaeUCG005.id.11363	21.5191
rs12288512	149	genus.RuminococcaceaeUCG005.id.11363	G	A	0.066635	0.0144356	3.10278e-06	15473	genus.RuminococcaceaeUCG005.id.11363	21.3078
rs12458218	149	genus.RuminococcaceaeUCG005.id.11363	C	T	0.0677322	0.0144525	2.41027e-06	16099	genus.RuminococcaceaeUCG005.id.11363	21.9637
rs2893871	149	genus.RuminococcaceaeUCG005.id.11363	A	G	-0.073644	0.015548	3.53845e-06	16103	genus.RuminococcaceaeUCG005.id.11363	22.435
rs34781347	149	genus.RuminococcaceaeUCG005.id.11363	A	G	0.188685	0.0386484	6.04728e-07	6061	genus.RuminococcaceaeUCG005.id.11363	23.8348
rs55793120	149	genus.RuminococcaceaeUCG005.id.11363	C	T	0.121548	0.0279546	7.37046e-06	11224	genus.RuminococcaceaeUCG005.id.11363	18.9054
rs72776570	149	genus.RuminococcaceaeUCG005.id.11363	A	C	0.087067	0.0197179	5.35716e-06	15376	genus.RuminococcaceaeUCG005.id.11363	19.4978
rs7449320	149	genus.RuminococcaceaeUCG005.id.11363	A	C	0.0599163	0.0130836	4.80776e-06	16095	genus.RuminococcaceaeUCG005.id.11363	20.9717
rs7555878	149	genus.RuminococcaceaeUCG005.id.11363	G	A	0.0586677	0.0125277	2.81022e-06	16100	genus.RuminococcaceaeUCG005.id.11363	21.9307
rs7586445	149	genus.RuminococcaceaeUCG005.id.11363	A	G	0.0782349	0.0176458	8.8145e-06	15099	genus.RuminococcaceaeUCG005.id.11363	19.6571
rs898577	149	genus.RuminococcaceaeUCG005.id.11363	C	T	-0.123012	0.0286671	7.46313e-06	9991	genus.RuminococcaceaeUCG005.id.11363	18.4132
rs113006825	150	genus.RuminococcaceaeUCG009.id.11366	C	T	-0.0928893	0.0208035	7.97701e-06	7165	genus.RuminococcaceaeUCG009.id.11366	19.937
rs12508214	150	genus.RuminococcaceaeUCG009.id.11366	T	C	-0.0774649	0.0168937	4.75487e-06	7511	genus.RuminococcaceaeUCG009.id.11366	21.0262
rs138460696	150	genus.RuminococcaceaeUCG009.id.11366	G	A	0.139274	0.0315794	9.80841e-06	6865	genus.RuminococcaceaeUCG009.id.11366	19.4506
rs1550196	150	genus.RuminococcaceaeUCG009.id.11366	A	G	0.130842	0.0262478	1.13288e-06	7389	genus.RuminococcaceaeUCG009.id.11366	24.8488
rs2058609	150	genus.RuminococcaceaeUCG009.id.11366	G	A	0.0816464	0.017472	3.12485e-06	7510	genus.RuminococcaceaeUCG009.id.11366	21.8369
rs2192926	150	genus.RuminococcaceaeUCG009.id.11366	G	A	-0.089048	0.0192989	4.87746e-06	7511	genus.RuminococcaceaeUCG009.id.11366	21.2904
rs4079028	150	genus.RuminococcaceaeUCG009.id.11366	T	C	0.0915623	0.019936	3.28244e-06	7480	genus.RuminococcaceaeUCG009.id.11366	21.0939
rs4708333	150	genus.RuminococcaceaeUCG009.id.11366	G	T	-0.084033	0.0174757	1.56246e-06	7511	genus.RuminococcaceaeUCG009.id.11366	23.1223
rs6952765	150	genus.RuminococcaceaeUCG009.id.11366	A	G	0.0732099	0.0166777	8.13062e-06	7511	genus.RuminococcaceaeUCG009.id.11366	19.2694
rs758191	150	genus.RuminococcaceaeUCG009.id.11366	G	T	0.17702	0.0375113	9.00992e-06	5829	genus.RuminococcaceaeUCG009.id.11366	22.2699
rs78410648	150	genus.RuminococcaceaeUCG009.id.11366	G	A	0.120989	0.0277317	9.67203e-06	7510	genus.RuminococcaceaeUCG009.id.11366	19.0344
rs9558661	150	genus.RuminococcaceaeUCG009.id.11366	C	T	-0.0897823	0.0200739	7.00847e-06	7480	genus.RuminococcaceaeUCG009.id.11366	20.0041
rs12597105	151	genus.RuminococcaceaeUCG010.id.11367	A	G	0.0670855	0.0144415	4.873e-06	12415	genus.RuminococcaceaeUCG010.id.11367	21.5791
rs2820282	151	genus.RuminococcaceaeUCG010.id.11367	C	A	-0.0592304	0.0125917	2.85385e-06	12865	genus.RuminococcaceaeUCG010.id.11367	22.1269
rs682403	151	genus.RuminococcaceaeUCG010.id.11367	G	A	-0.0588161	0.0124671	2.36537e-06	12864	genus.RuminococcaceaeUCG010.id.11367	22.2566
rs6958419	151	genus.RuminococcaceaeUCG010.id.11367	T	C	-0.0585718	0.0124994	2.84162e-06	12870	genus.RuminococcaceaeUCG010.id.11367	21.9584
rs73218807	151	genus.RuminococcaceaeUCG010.id.11367	A	G	-0.166211	0.0367938	6.43033e-06	6714	genus.RuminococcaceaeUCG010.id.11367	20.4065
rs7441445	151	genus.RuminococcaceaeUCG010.id.11367	T	C	-0.05695	0.0126502	6.80187e-06	12852	genus.RuminococcaceaeUCG010.id.11367	20.267
rs10274562	152	genus.RuminococcaceaeUCG011.id.11368	T	C	0.110917	0.0244556	6.49607e-06	3632	genus.RuminococcaceaeUCG011.id.11368	20.5704
rs12636310	152	genus.RuminococcaceaeUCG011.id.11368	A	G	0.132725	0.0282037	2.81235e-06	3632	genus.RuminococcaceaeUCG011.id.11368	22.1461
rs12724320	152	genus.RuminococcaceaeUCG011.id.11368	T	C	-0.120881	0.0249229	1.51986e-06	3632	genus.RuminococcaceaeUCG011.id.11368	23.5243
rs1416041	152	genus.RuminococcaceaeUCG011.id.11368	C	A	-0.182339	0.0339898	7.04419e-08	3632	genus.RuminococcaceaeUCG011.id.11368	28.7781
rs2729556	152	genus.RuminococcaceaeUCG011.id.11368	T	C	-0.109097	0.0233699	3.18679e-06	3632	genus.RuminococcaceaeUCG011.id.11368	21.7928
rs4490371	152	genus.RuminococcaceaeUCG011.id.11368	C	T	-0.111816	0.0248963	7.74624e-06	3610	genus.RuminococcaceaeUCG011.id.11368	20.1717
rs79113084	152	genus.RuminococcaceaeUCG011.id.11368	T	C	-0.152166	0.0317519	2.06123e-06	3610	genus.RuminococcaceaeUCG011.id.11368	22.9664
rs9729514	152	genus.RuminococcaceaeUCG011.id.11368	G	A	0.184934	0.0394616	2.36769e-06	3632	genus.RuminococcaceaeUCG011.id.11368	21.9625
rs11581881	153	genus.RuminococcaceaeUCG013.id.11370	T	C	0.0661211	0.0144736	4.72582e-06	15730	genus.RuminococcaceaeUCG013.id.11370	20.8701
rs12189346	153	genus.RuminococcaceaeUCG013.id.11370	A	G	0.0684961	0.014558	1.67955e-06	16470	genus.RuminococcaceaeUCG013.id.11370	22.1374
rs12336782	153	genus.RuminococcaceaeUCG013.id.11370	C	T	-0.0856047	0.0189311	8.60305e-06	16772	genus.RuminococcaceaeUCG013.id.11370	20.4477
rs12485353	153	genus.RuminococcaceaeUCG013.id.11370	A	G	-0.0607903	0.0130847	4.19379e-06	16771	genus.RuminococcaceaeUCG013.id.11370	21.5844
rs12781711	153	genus.RuminococcaceaeUCG013.id.11370	T	C	-0.0656129	0.0117477	2.55301e-08	16772	genus.RuminococcaceaeUCG013.id.11370	31.1944
rs16918863	153	genus.RuminococcaceaeUCG013.id.11370	C	A	0.111491	0.0240157	4.15503e-06	12643	genus.RuminococcaceaeUCG013.id.11370	21.5522
rs2730183	153	genus.RuminococcaceaeUCG013.id.11370	A	G	-0.0488692	0.0109907	8.43787e-06	16772	genus.RuminococcaceaeUCG013.id.11370	19.7704
rs4385846	153	genus.RuminococcaceaeUCG013.id.11370	T	G	0.0598404	0.0131807	6.46209e-06	16772	genus.RuminococcaceaeUCG013.id.11370	20.6117
rs75088940	153	genus.RuminococcaceaeUCG013.id.11370	C	T	-0.0942968	0.0200713	2.55399e-06	15638	genus.RuminococcaceaeUCG013.id.11370	22.0722
rs76973485	153	genus.RuminococcaceaeUCG013.id.11370	T	G	0.194976	0.0418213	3.3498e-06	5299	genus.RuminococcaceaeUCG013.id.11370	21.7353
rs9313055	153	genus.RuminococcaceaeUCG013.id.11370	C	T	0.105087	0.023446	9.54713e-06	15764	genus.RuminococcaceaeUCG013.id.11370	20.0892
rs10495392	154	genus.RuminococcaceaeUCG014.id.11371	T	C	-0.082486	0.0187194	9.96329e-06	13902	genus.RuminococcaceaeUCG014.id.11371	19.4166
rs10791168	154	genus.RuminococcaceaeUCG014.id.11371	G	A	-0.0664624	0.0150069	9.76182e-06	14403	genus.RuminococcaceaeUCG014.id.11371	19.6142
rs10941294	154	genus.RuminococcaceaeUCG014.id.11371	T	C	-0.122057	0.0260017	2.397e-06	12615	genus.RuminococcaceaeUCG014.id.11371	22.0356
rs115777838	154	genus.RuminococcaceaeUCG014.id.11371	C	T	-0.18835	0.0386643	4.62331e-07	5674	genus.RuminococcaceaeUCG014.id.11371	23.7306
rs12638134	154	genus.RuminococcaceaeUCG014.id.11371	G	T	0.0582548	0.0119657	1.21144e-06	14403	genus.RuminococcaceaeUCG014.id.11371	23.702
rs34402072	154	genus.RuminococcaceaeUCG014.id.11371	T	C	-0.0688023	0.0156083	9.80426e-06	13863	genus.RuminococcaceaeUCG014.id.11371	19.431
rs56105232	154	genus.RuminococcaceaeUCG014.id.11371	A	G	0.139276	0.0299132	2.9128e-06	9190	genus.RuminococcaceaeUCG014.id.11371	21.6783
rs72809222	154	genus.RuminococcaceaeUCG014.id.11371	C	T	0.0671775	0.0139838	2.41191e-06	13922	genus.RuminococcaceaeUCG014.id.11371	23.078
rs73186226	154	genus.RuminococcaceaeUCG014.id.11371	A	G	-0.0993852	0.0216819	6.71749e-06	13760	genus.RuminococcaceaeUCG014.id.11371	21.0112
rs853612	154	genus.RuminococcaceaeUCG014.id.11371	G	A	-0.0528257	0.0119367	9.75451e-06	14403	genus.RuminococcaceaeUCG014.id.11371	19.585
rs995642	154	genus.RuminococcaceaeUCG014.id.11371	T	C	0.060048	0.0126417	1.90222e-06	14402	genus.RuminococcaceaeUCG014.id.11371	22.5625
rs10167839	155	genus.Ruminococcus1.id.11373	G	A	0.0519509	0.0116306	8.09254e-06	16605	genus.Ruminococcus1.id.11373	19.9516
rs11783695	155	genus.Ruminococcus1.id.11373	T	G	-0.0734114	0.0161398	4.72679e-06	16606	genus.Ruminococcus1.id.11373	20.6886
rs17781867	155	genus.Ruminococcus1.id.11373	T	C	0.0999271	0.0211728	1.96335e-06	14349	genus.Ruminococcus1.id.11373	22.2746
rs3819978	155	genus.Ruminococcus1.id.11373	T	C	-0.11504	0.0260137	8.74133e-06	12769	genus.Ruminococcus1.id.11373	19.5566
rs6105066	155	genus.Ruminococcus1.id.11373	C	T	-0.0607052	0.013425	5.05914e-06	16049	genus.Ruminococcus1.id.11373	20.4467
rs6493760	155	genus.Ruminococcus1.id.11373	T	C	0.0535262	0.0115885	3.38363e-06	16126	genus.Ruminococcus1.id.11373	21.3345
rs7117576	155	genus.Ruminococcus1.id.11373	G	A	0.0829505	0.0170891	6.47979e-07	16606	genus.Ruminococcus1.id.11373	23.5612
rs7583465	155	genus.Ruminococcus1.id.11373	T	C	0.0527654	0.0112619	2.55613e-06	16588	genus.Ruminococcus1.id.11373	21.9521
rs78572139	155	genus.Ruminococcus1.id.11373	A	G	0.125038	0.0279411	5.23105e-06	11667	genus.Ruminococcus1.id.11373	20.026
rs78613526	155	genus.Ruminococcus1.id.11373	A	G	0.167497	0.0367639	5.11425e-06	7266	genus.Ruminococcus1.id.11373	20.7572
rs12406309	156	genus.Ruminococcus2.id.11374	C	A	-0.063193	0.0142275	9.78953e-06	15339	genus.Ruminococcus2.id.11374	19.7277
rs12986628	156	genus.Ruminococcus2.id.11374	T	C	0.0665937	0.0140168	2.14202e-06	14714	genus.Ruminococcus2.id.11374	22.5719
rs1819812	156	genus.Ruminococcus2.id.11374	T	G	0.0842356	0.0184893	5.28435e-06	14868	genus.Ruminococcus2.id.11374	20.7563
rs2368224	156	genus.Ruminococcus2.id.11374	G	T	0.199648	0.0438453	3.6293e-06	3026	genus.Ruminococcus2.id.11374	20.7339
rs2846589	156	genus.Ruminococcus2.id.11374	T	G	0.0522093	0.0116382	7.58896e-06	14924	genus.Ruminococcus2.id.11374	20.1246
rs2997412	156	genus.Ruminococcus2.id.11374	G	A	-0.0568439	0.0122325	4.22116e-06	15336	genus.Ruminococcus2.id.11374	21.5943
rs4400279	156	genus.Ruminococcus2.id.11374	G	A	0.0546114	0.0120077	5.79929e-06	15333	genus.Ruminococcus2.id.11374	20.6844
rs4799823	156	genus.Ruminococcus2.id.11374	T	C	0.0837001	0.0182263	5.40138e-06	14650	genus.Ruminococcus2.id.11374	21.0891
rs55707116	156	genus.Ruminococcus2.id.11374	A	C	0.0865521	0.0189141	8.00593e-06	15336	genus.Ruminococcus2.id.11374	20.9404
rs58681734	156	genus.Ruminococcus2.id.11374	G	A	0.0723875	0.0160787	4.18175e-06	15338	genus.Ruminococcus2.id.11374	20.2687
rs61791565	156	genus.Ruminococcus2.id.11374	C	T	-0.0523503	0.0117119	6.78933e-06	15319	genus.Ruminococcus2.id.11374	19.9795
rs75140805	156	genus.Ruminococcus2.id.11374	G	T	0.0836825	0.0176445	3.95297e-06	14249	genus.Ruminococcus2.id.11374	22.4931
rs7635831	156	genus.Ruminococcus2.id.11374	A	G	0.0618344	0.0129031	1.98054e-06	14924	genus.Ruminococcus2.id.11374	22.9652
rs7693984	156	genus.Ruminococcus2.id.11374	A	G	-0.102822	0.0235087	9.42134e-06	14154	genus.Ruminococcus2.id.11374	19.13
rs78120384	156	genus.Ruminococcus2.id.11374	G	A	-0.192815	0.0392045	3.31185e-07	6082	genus.Ruminococcus2.id.11374	24.1887
rs113379006	157	genus.Sellimonas.id.14369	C	T	-0.162759	0.0357025	7.20777e-06	3154	genus.Sellimonas.id.14369	20.7822
rs13417181	157	genus.Sellimonas.id.14369	C	T	0.166509	0.0337521	7.61748e-07	3047	genus.Sellimonas.id.14369	24.3374
rs2016057	157	genus.Sellimonas.id.14369	C	A	-0.125878	0.0256153	1.02698e-06	3154	genus.Sellimonas.id.14369	24.1489
rs2187447	157	genus.Sellimonas.id.14369	C	A	0.243457	0.0527695	3.97806e-06	3028	genus.Sellimonas.id.14369	21.2852
rs2371572	157	genus.Sellimonas.id.14369	C	A	0.127349	0.0250862	4.46357e-07	3154	genus.Sellimonas.id.14369	25.7703
rs41816	157	genus.Sellimonas.id.14369	G	A	0.132201	0.0291087	8.39372e-06	3154	genus.Sellimonas.id.14369	20.6265
rs4600608	157	genus.Sellimonas.id.14369	G	A	-0.137152	0.0301702	4.94843e-06	3095	genus.Sellimonas.id.14369	20.6656
rs553697	157	genus.Sellimonas.id.14369	C	T	-0.153767	0.0339099	6.12773e-06	3047	genus.Sellimonas.id.14369	20.5625
rs56203279	157	genus.Sellimonas.id.14369	C	T	-0.124045	0.0269115	3.71999e-06	3154	genus.Sellimonas.id.14369	21.2463
rs10036909	158	genus.Senegalimassilia.id.11160	T	C	0.185519	0.0400881	8.05438e-06	4996	genus.Senegalimassilia.id.11160	21.4165
rs11787826	158	genus.Senegalimassilia.id.11160	A	C	0.081327	0.0171154	2.63466e-06	6923	genus.Senegalimassilia.id.11160	22.5785
rs1990708	158	genus.Senegalimassilia.id.11160	C	A	-0.109619	0.0247785	8.90578e-06	6923	genus.Senegalimassilia.id.11160	19.5715
rs2017373	158	genus.Senegalimassilia.id.11160	T	C	0.0782258	0.0176841	9.50288e-06	6923	genus.Senegalimassilia.id.11160	19.5675
rs7225245	158	genus.Senegalimassilia.id.11160	A	G	0.079173	0.0170421	4.18017e-06	6923	genus.Senegalimassilia.id.11160	21.5828
rs10409783	159	genus.Slackia.id.825	G	A	0.0950828	0.0211239	7.69592e-06	5941	genus.Slackia.id.825	20.2607
rs12440440	159	genus.Slackia.id.825	G	A	0.0901934	0.0190582	2.62872e-06	6063	genus.Slackia.id.825	22.3967
rs16894137	159	genus.Slackia.id.825	T	C	-0.122792	0.0263047	2.71183e-06	6063	genus.Slackia.id.825	21.7909
rs35156985	159	genus.Slackia.id.825	C	T	-0.155709	0.0348085	8.05947e-06	5965	genus.Slackia.id.825	20.0105
rs4492265	159	genus.Slackia.id.825	G	A	-0.0905757	0.0191658	2.40925e-06	6063	genus.Slackia.id.825	22.3341
rs8901	159	genus.Slackia.id.825	T	C	0.0934594	0.0186813	6.06998e-07	6063	genus.Slackia.id.825	25.0283
rs10028567	160	genus.Streptococcus.id.1853	T	C	-0.0921167	0.0191881	7.30343e-06	16311	genus.Streptococcus.id.1853	23.0469
rs10448310	160	genus.Streptococcus.id.1853	G	A	-0.0517935	0.0111324	3.30706e-06	16384	genus.Streptococcus.id.1853	21.6459
rs11110281	160	genus.Streptococcus.id.1853	C	T	-0.137519	0.0227398	2.58314e-09	15120	genus.Streptococcus.id.1853	36.5722
rs11720390	160	genus.Streptococcus.id.1853	A	G	0.107024	0.0228121	3.59482e-06	15220	genus.Streptococcus.id.1853	22.0105
rs11764382	160	genus.Streptococcus.id.1853	G	A	-0.0695345	0.0143671	1.28631e-06	16387	genus.Streptococcus.id.1853	23.424
rs17708276	160	genus.Streptococcus.id.1853	G	A	-0.0793955	0.0170628	3.04096e-06	16278	genus.Streptococcus.id.1853	21.6518
rs1918540	160	genus.Streptococcus.id.1853	A	G	0.059639	0.0128148	2.44067e-06	16373	genus.Streptococcus.id.1853	21.6589
rs2370083	160	genus.Streptococcus.id.1853	T	G	-0.0816836	0.0185851	9.75245e-06	16277	genus.Streptococcus.id.1853	19.317
rs57646748	160	genus.Streptococcus.id.1853	A	G	-0.0907696	0.0200344	5.4754e-06	15939	genus.Streptococcus.id.1853	20.527
rs6806351	160	genus.Streptococcus.id.1853	C	T	-0.0633829	0.0136647	4.93869e-06	15973	genus.Streptococcus.id.1853	21.515
rs71481756	160	genus.Streptococcus.id.1853	G	T	0.0931048	0.0207949	6.51476e-06	14526	genus.Streptococcus.id.1853	20.0461
rs7916711	160	genus.Streptococcus.id.1853	G	A	0.102891	0.0217362	2.71702e-06	15294	genus.Streptococcus.id.1853	22.4071
rs10065321	161	genus.Subdoligranulum.id.2070	C	T	-0.0512828	0.0108105	2.10155e-06	17589	genus.Subdoligranulum.id.2070	22.5035
rs10497836	161	genus.Subdoligranulum.id.2070	T	C	-0.0524065	0.0118697	8.37954e-06	17579	genus.Subdoligranulum.id.2070	19.4934
rs1667315	161	genus.Subdoligranulum.id.2070	A	G	0.0485017	0.0107452	6.72143e-06	17586	genus.Subdoligranulum.id.2070	20.3744
rs2114677	161	genus.Subdoligranulum.id.2070	T	C	-0.104176	0.0230829	2.71726e-06	15566	genus.Subdoligranulum.id.2070	20.3685
rs2171249	161	genus.Subdoligranulum.id.2070	T	C	0.106744	0.0233213	4.50556e-06	14679	genus.Subdoligranulum.id.2070	20.9498
rs35940633	161	genus.Subdoligranulum.id.2070	A	G	-0.0511008	0.011001	4.21698e-06	17582	genus.Subdoligranulum.id.2070	21.5769
rs3761728	161	genus.Subdoligranulum.id.2070	G	T	-0.0543458	0.0118866	3.86747e-06	17570	genus.Subdoligranulum.id.2070	20.9033
rs4347804	161	genus.Subdoligranulum.id.2070	G	A	0.166063	0.0357483	2.18405e-06	4312	genus.Subdoligranulum.id.2070	21.5792
rs6555306	161	genus.Subdoligranulum.id.2070	C	T	-0.0740777	0.0155463	2.80664e-06	17591	genus.Subdoligranulum.id.2070	22.705
rs75158211	161	genus.Subdoligranulum.id.2070	C	T	-0.072343	0.015933	7.52162e-06	17165	genus.Subdoligranulum.id.2070	20.6156
rs76528319	161	genus.Subdoligranulum.id.2070	T	G	-0.143279	0.0310662	7.41394e-06	8468	genus.Subdoligranulum.id.2070	21.2709
rs1145877	162	genus.Sutterella.id.2896	G	A	-0.073548	0.0162413	7.19949e-06	13251	genus.Sutterella.id.2896	20.5068
rs11591622	162	genus.Sutterella.id.2896	G	T	-0.0688382	0.0151375	6.49857e-06	12604	genus.Sutterella.id.2896	20.68
rs13173038	162	genus.Sutterella.id.2896	G	A	-0.0718076	0.0151627	2.72984e-06	13245	genus.Sutterella.id.2896	22.4278
rs143438747	162	genus.Sutterella.id.2896	C	T	-0.145793	0.0306867	3.28021e-06	9368	genus.Sutterella.id.2896	22.572
rs2050185	162	genus.Sutterella.id.2896	A	G	0.0575138	0.0128766	7.96955e-06	13243	genus.Sutterella.id.2896	19.9499
rs2321387	162	genus.Sutterella.id.2896	A	G	-0.0592876	0.0124509	1.86519e-06	13252	genus.Sutterella.id.2896	22.6738
rs2613606	162	genus.Sutterella.id.2896	T	C	-0.0556794	0.0124117	7.2023e-06	13249	genus.Sutterella.id.2896	20.1244
rs607327	162	genus.Sutterella.id.2896	T	C	0.0578334	0.0129053	6.6306e-06	13251	genus.Sutterella.id.2896	20.0827
rs62501473	162	genus.Sutterella.id.2896	A	G	0.0694233	0.0149416	5.51851e-06	12762	genus.Sutterella.id.2896	21.588
rs7499539	162	genus.Sutterella.id.2896	G	A	0.0617478	0.0130998	2.35769e-06	13254	genus.Sutterella.id.2896	22.2183
rs7638039	162	genus.Sutterella.id.2896	C	T	0.0645624	0.0143887	8.66397e-06	13236	genus.Sutterella.id.2896	20.1335
rs9350083	162	genus.Sutterella.id.2896	G	T	-0.0593069	0.0133929	8.22778e-06	13254	genus.Sutterella.id.2896	19.6091
rs1883097	163	genus.Terrisporobacter.id.11348	T	C	0.226399	0.0454642	4.15789e-07	4417	genus.Terrisporobacter.id.11348	24.7976
rs2569953	163	genus.Terrisporobacter.id.11348	C	A	-0.0775591	0.0174641	8.95009e-06	6637	genus.Terrisporobacter.id.11348	19.723
rs2872237	163	genus.Terrisporobacter.id.11348	A	C	-0.0814505	0.0175943	3.97135e-06	6632	genus.Terrisporobacter.id.11348	21.431
rs58405430	163	genus.Terrisporobacter.id.11348	T	G	0.134617	0.0301177	7.9371e-06	6176	genus.Terrisporobacter.id.11348	19.9782
rs7184125	163	genus.Terrisporobacter.id.11348	C	T	0.091256	0.0205493	8.48103e-06	6232	genus.Terrisporobacter.id.11348	19.7209
rs11054680	164	genus.Turicibacter.id.2162	C	T	-0.104751	0.0226997	2.30977e-06	8928	genus.Turicibacter.id.2162	21.2949
rs11666533	164	genus.Turicibacter.id.2162	T	C	-0.111689	0.0248436	7.37109e-06	8256	genus.Turicibacter.id.2162	20.2112
rs149744580	164	genus.Turicibacter.id.2162	G	A	0.169883	0.0315478	7.00965e-08	8459	genus.Turicibacter.id.2162	28.9974
rs2834977	164	genus.Turicibacter.id.2162	C	T	-0.0959995	0.0208261	3.95588e-06	8946	genus.Turicibacter.id.2162	21.2482
rs2952020	164	genus.Turicibacter.id.2162	A	G	-0.0759019	0.0165764	5.63308e-06	8949	genus.Turicibacter.id.2162	20.9665
rs3734633	164	genus.Turicibacter.id.2162	A	G	-0.120957	0.02683	5.31914e-06	8626	genus.Turicibacter.id.2162	20.3244
rs4869133	164	genus.Turicibacter.id.2162	A	G	0.131186	0.027197	2.55369e-06	8256	genus.Turicibacter.id.2162	23.2667
rs55756211	164	genus.Turicibacter.id.2162	C	T	-0.115115	0.0240708	2.80533e-06	8941	genus.Turicibacter.id.2162	22.871
rs7199484	164	genus.Turicibacter.id.2162	A	G	-0.0731428	0.0160172	5.76664e-06	8948	genus.Turicibacter.id.2162	20.8532
rs10898797	165	genus.Tyzzerella3.id.11335	T	C	0.12238	0.0274683	8.85446e-06	5387	genus.Tyzzerella3.id.11335	19.85
rs112102233	165	genus.Tyzzerella3.id.11335	G	A	-0.216348	0.0477575	6.17669e-06	3857	genus.Tyzzerella3.id.11335	20.5222
rs1232220	165	genus.Tyzzerella3.id.11335	T	G	-0.143869	0.031828	7.90792e-06	5000	genus.Tyzzerella3.id.11335	20.4323
rs17706273	165	genus.Tyzzerella3.id.11335	C	T	-0.140368	0.0274708	5.87816e-07	5395	genus.Tyzzerella3.id.11335	26.1094
rs191093	165	genus.Tyzzerella3.id.11335	A	G	0.159008	0.0353306	6.76393e-06	4621	genus.Tyzzerella3.id.11335	20.2552
rs4904512	165	genus.Tyzzerella3.id.11335	C	T	-0.117151	0.0250306	3.09269e-06	5396	genus.Tyzzerella3.id.11335	21.9054
rs55799124	165	genus.Tyzzerella3.id.11335	G	A	-0.11435	0.0238604	1.3355e-06	5362	genus.Tyzzerella3.id.11335	22.9677
rs67476743	165	genus.Tyzzerella3.id.11335	G	T	0.132164	0.022208	3.74049e-09	4948	genus.Tyzzerella3.id.11335	35.4165
rs6920448	165	genus.Tyzzerella3.id.11335	T	C	-0.141081	0.0305446	4.15376e-06	5010	genus.Tyzzerella3.id.11335	21.3337
rs7019909	165	genus.Tyzzerella3.id.11335	C	T	0.144156	0.0301626	1.7612e-06	5396	genus.Tyzzerella3.id.11335	22.8414
rs7333521	165	genus.Tyzzerella3.id.11335	C	T	-0.207191	0.0453121	4.87602e-06	4335	genus.Tyzzerella3.id.11335	20.9082
rs75091807	165	genus.Tyzzerella3.id.11335	T	G	-0.184966	0.0383029	1.70674e-06	4621	genus.Tyzzerella3.id.11335	23.3196
rs7561370	165	genus.Tyzzerella3.id.11335	C	T	0.131341	0.0286292	1.51605e-06	5396	genus.Tyzzerella3.id.11335	21.0466
rs1882878	166	genus.Veillonella.id.2198	G	A	-0.0768966	0.0163908	2.98089e-06	9282	genus.Veillonella.id.2198	22.0096
rs2013594	166	genus.Veillonella.id.2198	C	T	-0.0720698	0.0155153	3.42129e-06	9283	genus.Veillonella.id.2198	21.5767
rs55807413	166	genus.Veillonella.id.2198	G	A	0.107329	0.0237633	5.51435e-06	8610	genus.Veillonella.id.2198	20.3996
rs62376424	166	genus.Veillonella.id.2198	T	C	-0.0762216	0.0163499	3.65453e-06	8999	genus.Veillonella.id.2198	21.7333
rs6656807	166	genus.Veillonella.id.2198	G	A	0.0703062	0.0153954	5.49694e-06	8999	genus.Veillonella.id.2198	20.8548
rs742016	166	genus.Veillonella.id.2198	G	A	-0.0688571	0.0149769	4.65692e-06	9279	genus.Veillonella.id.2198	21.1375
rs11899949	167	genus.Victivallis.id.2256	A	G	0.130568	0.0276239	2.7671e-06	3258	genus.Victivallis.id.2256	22.341
rs12512543	167	genus.Victivallis.id.2256	C	A	-0.178036	0.0374344	2.5413e-06	3239	genus.Victivallis.id.2256	22.619
rs173120	167	genus.Victivallis.id.2256	C	T	0.13381	0.0290127	7.65253e-06	3263	genus.Victivallis.id.2256	21.2715
rs1882775	167	genus.Victivallis.id.2256	G	A	-0.13827	0.031273	8.72833e-06	3258	genus.Victivallis.id.2256	19.5488
rs2546432	167	genus.Victivallis.id.2256	C	T	-0.110803	0.0249655	9.93269e-06	3266	genus.Victivallis.id.2256	19.6981
rs342302	167	genus.Victivallis.id.2256	G	A	-0.152754	0.0351572	8.15946e-06	3265	genus.Victivallis.id.2256	18.878
rs4764863	167	genus.Victivallis.id.2256	A	G	0.121561	0.0246058	8.2222e-07	3266	genus.Victivallis.id.2256	24.4068
rs4895919	167	genus.Victivallis.id.2256	C	T	-0.116918	0.0247515	2.75199e-06	3254	genus.Victivallis.id.2256	22.3128
rs56349194	167	genus.Victivallis.id.2256	G	A	-0.158501	0.0315231	6.25748e-07	3266	genus.Victivallis.id.2256	25.2818
rs911666	167	genus.Victivallis.id.2256	C	T	-0.118576	0.0263146	7.65252e-06	3267	genus.Victivallis.id.2256	20.3048
rs2889192	168	order.Actinomycetales.id.420	T	G	0.0884052	0.0194997	3.96723e-06	7711	order.Actinomycetales.id.420	20.5542
rs34583783	168	order.Actinomycetales.id.420	T	G	0.123688	0.0264254	5.53884e-06	7711	order.Actinomycetales.id.420	21.9084
rs35011108	168	order.Actinomycetales.id.420	G	A	0.241546	0.0503803	1.87658e-06	3630	order.Actinomycetales.id.420	22.9868
rs4073240	168	order.Actinomycetales.id.420	A	G	0.074973	0.0164672	5.67895e-06	7711	order.Actinomycetales.id.420	20.7287
rs10233278	169	order.Bacillales.id.1674	C	T	-0.116319	0.0248527	3.50803e-06	3239	order.Bacillales.id.1674	21.9054
rs10410917	169	order.Bacillales.id.1674	C	T	0.11471	0.0250025	5.57348e-06	3239	order.Bacillales.id.1674	21.0493
rs11034576	169	order.Bacillales.id.1674	G	A	0.205765	0.0453311	8.85974e-06	3076	order.Bacillales.id.1674	20.6039
rs11207728	169	order.Bacillales.id.1674	A	G	-0.14455	0.0316912	5.73457e-06	3239	order.Bacillales.id.1674	20.8047
rs11844714	169	order.Bacillales.id.1674	G	A	-0.143245	0.0320272	5.06212e-06	3239	order.Bacillales.id.1674	20.0043
rs1287018	169	order.Bacillales.id.1674	A	G	0.141125	0.0319309	9.87091e-06	3207	order.Bacillales.id.1674	19.5338
rs4617108	169	order.Bacillales.id.1674	G	A	0.248861	0.0525929	1.97506e-06	3018	order.Bacillales.id.1674	22.3903
rs74420793	169	order.Bacillales.id.1674	G	A	-0.164413	0.0353763	3.07323e-06	3077	order.Bacillales.id.1674	21.5997
rs11146701	170	order.Bacteroidales.id.913	G	A	0.0473596	0.010541	7.08228e-06	18220	order.Bacteroidales.id.913	20.1861
rs17343978	170	order.Bacteroidales.id.913	C	A	-0.0552057	0.0120278	8.35928e-06	18334	order.Bacteroidales.id.913	21.0668
rs2032750	170	order.Bacteroidales.id.913	C	T	-0.0508393	0.0106807	1.91509e-06	17853	order.Bacteroidales.id.913	22.6567
rs4146051	170	order.Bacteroidales.id.913	G	A	-0.107377	0.0245661	8.76426e-06	11372	order.Bacteroidales.id.913	19.1051
rs4916508	170	order.Bacteroidales.id.913	A	G	-0.0466729	0.0105312	8.47116e-06	18324	order.Bacteroidales.id.913	19.6413
rs55773148	170	order.Bacteroidales.id.913	A	G	-0.121514	0.0236759	3.89585e-07	11349	order.Bacteroidales.id.913	26.3413
rs62531359	170	order.Bacteroidales.id.913	G	T	0.0655728	0.0149891	9.08665e-06	18320	order.Bacteroidales.id.913	19.1381
rs62575403	170	order.Bacteroidales.id.913	T	C	0.140055	0.0311128	7.06129e-06	9668	order.Bacteroidales.id.913	20.2636
rs72706335	170	order.Bacteroidales.id.913	C	T	-0.22241	0.0493458	7.65519e-06	3819	order.Bacteroidales.id.913	20.3145
rs73975615	170	order.Bacteroidales.id.913	A	G	-0.207018	0.0442633	1.21616e-06	3350	order.Bacteroidales.id.913	21.874
rs7631304	170	order.Bacteroidales.id.913	A	G	-0.0645771	0.0132957	8.36781e-07	18334	order.Bacteroidales.id.913	23.5902
rs79585701	170	order.Bacteroidales.id.913	C	A	0.0646823	0.0149628	9.98589e-06	18334	order.Bacteroidales.id.913	18.6872
rs929878	170	order.Bacteroidales.id.913	T	C	-0.0548532	0.012153	4.73377e-06	18334	order.Bacteroidales.id.913	20.3723
rs10831953	171	order.Bifidobacteriales.id.432	A	G	0.0537537	0.0123746	9.94742e-06	14915	order.Bifidobacteriales.id.432	18.8693
rs12446429	171	order.Bifidobacteriales.id.432	C	T	0.0810099	0.019073	8.52886e-06	14008	order.Bifidobacteriales.id.432	18.04
rs13020688	171	order.Bifidobacteriales.id.432	A	G	0.0584045	0.0122081	1.57375e-06	14795	order.Bifidobacteriales.id.432	22.8872
rs182549	171	order.Bifidobacteriales.id.432	T	C	0.11707	0.0126703	5.942e-20	14915	order.Bifidobacteriales.id.432	85.3717
rs4957061	171	order.Bifidobacteriales.id.432	C	T	0.0569873	0.0116907	1.1517e-06	14795	order.Bifidobacteriales.id.432	23.7614
rs540489	171	order.Bifidobacteriales.id.432	G	T	-0.0632518	0.013817	5.36811e-06	14688	order.Bifidobacteriales.id.432	20.9567
rs55888705	171	order.Bifidobacteriales.id.432	G	A	0.053673	0.0120586	8.66208e-06	14914	order.Bifidobacteriales.id.432	19.8114
rs6899771	171	order.Bifidobacteriales.id.432	G	A	-0.0914312	0.0202604	7.27995e-06	14150	order.Bifidobacteriales.id.432	20.3655
rs7174549	171	order.Bifidobacteriales.id.432	T	C	0.0551726	0.0124655	6.8678e-06	14915	order.Bifidobacteriales.id.432	19.5898
rs7322849	171	order.Bifidobacteriales.id.432	C	T	0.110676	0.0200996	1.74032e-08	14915	order.Bifidobacteriales.id.432	30.3202
rs857444	171	order.Bifidobacteriales.id.432	T	C	0.0553965	0.0120669	3.82492e-06	14914	order.Bifidobacteriales.id.432	21.0752
rs1511453	172	order.Burkholderiales.id.2874	G	A	0.0910999	0.0199479	8.00097e-06	17032	order.Burkholderiales.id.2874	20.8564
rs1928341	172	order.Burkholderiales.id.2874	G	A	0.0507782	0.0110587	4.51508e-06	17096	order.Burkholderiales.id.2874	21.0837
rs2321387	172	order.Burkholderiales.id.2874	A	G	-0.0508514	0.0109588	3.25787e-06	17095	order.Burkholderiales.id.2874	21.5319
rs2613606	172	order.Burkholderiales.id.2874	T	C	-0.0499561	0.0109264	4.13357e-06	17092	order.Burkholderiales.id.2874	20.9038
rs4033856	172	order.Burkholderiales.id.2874	T	C	0.0833446	0.0167489	5.66823e-07	15897	order.Burkholderiales.id.2874	24.7618
rs6087811	172	order.Burkholderiales.id.2874	G	T	-0.101587	0.0198817	2.88374e-07	16135	order.Burkholderiales.id.2874	26.1077
rs62191117	172	order.Burkholderiales.id.2874	G	A	0.0679995	0.0132471	2.79099e-07	16975	order.Burkholderiales.id.2874	26.3495
rs62395635	172	order.Burkholderiales.id.2874	C	T	0.109911	0.0236375	2.90228e-06	15062	order.Burkholderiales.id.2874	21.6212
rs75242906	172	order.Burkholderiales.id.2874	T	C	-0.120974	0.0281273	9.74519e-06	10766	order.Burkholderiales.id.2874	18.4983
rs7638039	172	order.Burkholderiales.id.2874	C	T	0.0580987	0.012673	4.83593e-06	17078	order.Burkholderiales.id.2874	21.017
rs10774377	173	order.Clostridiales.id.1863	G	A	0.0523003	0.0113859	3.80899e-06	18330	order.Clostridiales.id.1863	21.0995
rs112334273	173	order.Clostridiales.id.1863	A	G	0.0639383	0.0127404	4.07257e-07	18217	order.Clostridiales.id.1863	25.1857
rs13105690	173	order.Clostridiales.id.1863	C	T	-0.0527441	0.011818	9.36806e-06	18340	order.Clostridiales.id.1863	19.9186
rs13179700	173	order.Clostridiales.id.1863	C	T	0.0510953	0.0109569	3.52111e-06	18338	order.Clostridiales.id.1863	21.7464
rs1842454	173	order.Clostridiales.id.1863	A	G	-0.0543676	0.012734	9.91744e-06	18340	order.Clostridiales.id.1863	18.2285
rs2273429	173	order.Clostridiales.id.1863	G	A	-0.0726191	0.0153105	4.16871e-06	18337	order.Clostridiales.id.1863	22.4969
rs290772	173	order.Clostridiales.id.1863	A	G	0.084254	0.0196297	9.99759e-06	17129	order.Clostridiales.id.1863	18.4227
rs6442336	173	order.Clostridiales.id.1863	T	C	-0.0547729	0.0124169	9.62568e-06	18333	order.Clostridiales.id.1863	19.4582
rs6814436	173	order.Clostridiales.id.1863	C	T	0.0741858	0.0150814	9.06288e-07	18336	order.Clostridiales.id.1863	24.1968
rs6815608	173	order.Clostridiales.id.1863	C	T	0.104089	0.0210883	3.71989e-07	16731	order.Clostridiales.id.1863	24.3628
rs72738886	173	order.Clostridiales.id.1863	C	T	0.0865333	0.0190392	8.41577e-06	16934	order.Clostridiales.id.1863	20.6571
rs72915163	173	order.Clostridiales.id.1863	C	T	-0.0580246	0.0120558	1.39104e-06	18317	order.Clostridiales.id.1863	23.1651
rs72915163	173	order.Clostridiales.id.1863	C	C	-0.0580246	0.0120558	1.39104e-06	18317	order.Clostridiales.id.1863	23.1651
rs11250875	174	order.Coriobacteriales.id.810	C	T	0.06075	0.0130939	4.82844e-06	17690	order.Coriobacteriales.id.810	21.5256
rs11656361	174	order.Coriobacteriales.id.810	C	A	0.0773006	0.017553	8.02017e-06	16665	order.Coriobacteriales.id.810	19.3939
rs12974142	174	order.Coriobacteriales.id.810	A	G	0.0789796	0.0177205	8.51232e-06	17413	order.Coriobacteriales.id.810	19.8646
rs13307134	174	order.Coriobacteriales.id.810	T	C	0.0565686	0.0126265	7.79931e-06	17527	order.Coriobacteriales.id.810	20.0718
rs1397793	174	order.Coriobacteriales.id.810	A	G	-0.0498855	0.0112446	9.77381e-06	17527	order.Coriobacteriales.id.810	19.6815
rs1816223	174	order.Coriobacteriales.id.810	G	A	-0.0586265	0.0129006	4.84114e-06	17688	order.Coriobacteriales.id.810	20.6523
rs240104	174	order.Coriobacteriales.id.810	C	T	-0.0603429	0.0126849	1.51603e-06	17577	order.Coriobacteriales.id.810	22.6296
rs2442778	174	order.Coriobacteriales.id.810	A	G	-0.116408	0.0258545	9.02703e-06	13472	order.Coriobacteriales.id.810	20.2719
rs3025411	174	order.Coriobacteriales.id.810	G	A	0.0926543	0.0209468	8.26912e-06	15671	order.Coriobacteriales.id.810	19.5657
rs34739816	174	order.Coriobacteriales.id.810	T	G	0.0965017	0.0207666	3.88358e-06	16593	order.Coriobacteriales.id.810	21.5943
rs67561917	174	order.Coriobacteriales.id.810	G	A	-0.0714367	0.0154113	5.39129e-06	17333	order.Coriobacteriales.id.810	21.4863
rs719099	174	order.Coriobacteriales.id.810	G	A	0.0778402	0.0155815	5.43317e-07	17687	order.Coriobacteriales.id.810	24.9568
rs8010111	174	order.Coriobacteriales.id.810	A	G	-0.103377	0.0229286	6.89624e-06	15996	order.Coriobacteriales.id.810	20.3278
rs11599763	175	order.Desulfovibrionales.id.3156	C	T	-0.0554862	0.0117486	2.60698e-06	15144	order.Desulfovibrionales.id.3156	22.3046
rs17791387	175	order.Desulfovibrionales.id.3156	G	A	-0.0727501	0.0154369	2.25294e-06	15047	order.Desulfovibrionales.id.3156	22.2098
rs186073	175	order.Desulfovibrionales.id.3156	C	T	0.0529219	0.0118542	8.74432e-06	14841	order.Desulfovibrionales.id.3156	19.931
rs2838334	175	order.Desulfovibrionales.id.3156	A	G	0.0569024	0.0124223	4.16791e-06	15144	order.Desulfovibrionales.id.3156	20.9824
rs3935584	175	order.Desulfovibrionales.id.3156	T	C	-0.0524466	0.0115749	7.1974e-06	15142	order.Desulfovibrionales.id.3156	20.5306
rs4506934	175	order.Desulfovibrionales.id.3156	T	C	-0.0953383	0.0201367	2.42998e-06	15037	order.Desulfovibrionales.id.3156	22.416
rs6058181	175	order.Desulfovibrionales.id.3156	T	C	0.0836765	0.0166098	2.5277e-07	15076	order.Desulfovibrionales.id.3156	25.3792
rs62020470	175	order.Desulfovibrionales.id.3156	G	A	-0.0573633	0.0129462	7.50981e-06	15144	order.Desulfovibrionales.id.3156	19.6329
rs72647048	175	order.Desulfovibrionales.id.3156	C	T	-0.0772459	0.0170876	9.00294e-06	15144	order.Desulfovibrionales.id.3156	20.4355
rs9928243	175	order.Desulfovibrionales.id.3156	A	C	-0.0544713	0.0117811	3.96636e-06	15143	order.Desulfovibrionales.id.3156	21.3779
rs11026530	176	order.Enterobacteriales.id.3468	C	T	0.0822408	0.0186379	9.42684e-06	13485	order.Enterobacteriales.id.3468	19.4706
rs2374342	176	order.Enterobacteriales.id.3468	A	C	0.0582927	0.0126195	4.51618e-06	13577	order.Enterobacteriales.id.3468	21.3376
rs35673018	176	order.Enterobacteriales.id.3468	A	G	0.0899642	0.0202934	7.63109e-06	13326	order.Enterobacteriales.id.3468	19.653
rs504442	176	order.Enterobacteriales.id.3468	G	T	0.084159	0.0189479	5.17092e-06	13578	order.Enterobacteriales.id.3468	19.7279
rs62210023	176	order.Enterobacteriales.id.3468	G	A	0.0606754	0.0130125	3.13163e-06	13515	order.Enterobacteriales.id.3468	21.7422
rs78143293	176	order.Enterobacteriales.id.3468	G	A	-0.0848521	0.0170415	1.19564e-06	13572	order.Enterobacteriales.id.3468	24.7918
rs79757635	176	order.Enterobacteriales.id.3468	A	C	0.0758597	0.0171286	9.31857e-06	13419	order.Enterobacteriales.id.3468	19.6146
rs1074800	177	order.Erysipelotrichales.id.2148	G	A	0.0492438	0.010887	6.14583e-06	17789	order.Erysipelotrichales.id.2148	20.459
rs10781552	177	order.Erysipelotrichales.id.2148	T	C	-0.0552212	0.0116074	2.33114e-06	17789	order.Erysipelotrichales.id.2148	22.6329
rs17530232	177	order.Erysipelotrichales.id.2148	G	A	0.10305	0.0224648	2.79123e-06	16622	order.Erysipelotrichales.id.2148	21.0423
rs1884466	177	order.Erysipelotrichales.id.2148	T	C	-0.0475363	0.0106939	9.52701e-06	18205	order.Erysipelotrichales.id.2148	19.7598
rs2300774	177	order.Erysipelotrichales.id.2148	A	G	0.0524152	0.0106784	8.95466e-07	18216	order.Erysipelotrichales.id.2148	24.0937
rs290833	177	order.Erysipelotrichales.id.2148	G	T	-0.0497374	0.0111376	8.029e-06	17789	order.Erysipelotrichales.id.2148	19.9425
rs35161940	177	order.Erysipelotrichales.id.2148	C	T	-0.0806041	0.0167641	1.8451e-06	18213	order.Erysipelotrichales.id.2148	23.1182
rs4078432	177	order.Erysipelotrichales.id.2148	T	C	-0.0608929	0.0133764	4.23104e-06	17789	order.Erysipelotrichales.id.2148	20.7232
rs56970041	177	order.Erysipelotrichales.id.2148	G	T	0.0724144	0.0164471	5.40344e-06	18217	order.Erysipelotrichales.id.2148	19.3854
rs62504403	177	order.Erysipelotrichales.id.2148	T	C	0.0681159	0.0127883	1.12265e-07	16981	order.Erysipelotrichales.id.2148	28.3706
rs7234058	177	order.Erysipelotrichales.id.2148	C	T	-0.0945759	0.0194091	9.12341e-07	16874	order.Erysipelotrichales.id.2148	23.7438
rs7826267	177	order.Erysipelotrichales.id.2148	G	T	-0.0839071	0.0199131	9.28449e-06	17586	order.Erysipelotrichales.id.2148	17.755
rs8003149	177	order.Erysipelotrichales.id.2148	T	C	0.0538798	0.0116888	4.08475e-06	18213	order.Erysipelotrichales.id.2148	21.2477
rs11150282	178	order.Gastranaerophilales.id.1591	C	T	0.098235	0.0197127	7.36053e-07	5864	order.Gastranaerophilales.id.1591	24.8337
rs113884518	178	order.Gastranaerophilales.id.1591	C	T	-0.20591	0.0455376	7.73987e-06	4434	order.Gastranaerophilales.id.1591	20.4463
rs28678345	178	order.Gastranaerophilales.id.1591	C	T	0.213083	0.0471377	8.05953e-06	4315	order.Gastranaerophilales.id.1591	20.4344
rs367480	178	order.Gastranaerophilales.id.1591	A	G	-0.0841649	0.0185948	7.52418e-06	5878	order.Gastranaerophilales.id.1591	20.4871
rs4129395	178	order.Gastranaerophilales.id.1591	A	G	0.0904264	0.0185253	1.21742e-06	5878	order.Gastranaerophilales.id.1591	23.8264
rs789069	178	order.Gastranaerophilales.id.1591	C	A	-0.10413	0.0234459	6.50003e-06	5870	order.Gastranaerophilales.id.1591	19.725
rs79790072	178	order.Gastranaerophilales.id.1591	C	T	0.226103	0.0488017	3.5381e-06	4104	order.Gastranaerophilales.id.1591	21.4655
rs8028558	178	order.Gastranaerophilales.id.1591	G	A	0.08346	0.0188504	9.78236e-06	5875	order.Gastranaerophilales.id.1591	19.6027
rs9864379	178	order.Gastranaerophilales.id.1591	C	T	-0.160521	0.0292752	4.65873e-08	5768	order.Gastranaerophilales.id.1591	30.0653
rs11110282	179	order.Lactobacillales.id.1800	G	A	-0.10239	0.0217849	3.95665e-06	15956	order.Lactobacillales.id.1800	22.0903
rs11627423	179	order.Lactobacillales.id.1800	A	C	0.0499263	0.0109744	5.08753e-06	17275	order.Lactobacillales.id.1800	20.6965
rs11730038	179	order.Lactobacillales.id.1800	A	G	-0.0605384	0.0129052	5.09746e-06	17295	order.Lactobacillales.id.1800	22.0055
rs12797734	179	order.Lactobacillales.id.1800	C	T	0.0571279	0.0127113	7.76523e-06	16820	order.Lactobacillales.id.1800	20.1984
rs1595463	179	order.Lactobacillales.id.1800	A	C	0.0479749	0.0108801	7.44354e-06	17276	order.Lactobacillales.id.1800	19.4428
rs2370083	179	order.Lactobacillales.id.1800	T	G	-0.08054	0.0180992	8.33495e-06	17183	order.Lactobacillales.id.1800	19.8018
rs2952251	179	order.Lactobacillales.id.1800	G	A	-0.0629317	0.0124177	3.36461e-07	17278	order.Lactobacillales.id.1800	25.6834
rs34989881	179	order.Lactobacillales.id.1800	G	A	0.113479	0.0246452	4.09354e-06	12921	order.Lactobacillales.id.1800	21.2015
rs35344081	179	order.Lactobacillales.id.1800	A	G	0.0642442	0.0127358	4.16066e-07	17292	order.Lactobacillales.id.1800	25.4456
rs4028634	179	order.Lactobacillales.id.1800	C	T	0.0532915	0.01101	1.34806e-06	17295	order.Lactobacillales.id.1800	23.4284
rs57872228	179	order.Lactobacillales.id.1800	T	C	-0.0688415	0.0146994	2.58252e-06	17293	order.Lactobacillales.id.1800	21.9332
rs74663707	179	order.Lactobacillales.id.1800	T	C	0.0982594	0.0224613	8.39558e-06	15695	order.Lactobacillales.id.1800	19.1373
rs77558518	179	order.Lactobacillales.id.1800	G	A	-0.106466	0.0223484	1.67435e-06	15758	order.Lactobacillales.id.1800	22.695
rs78938557	179	order.Lactobacillales.id.1800	C	T	0.10553	0.0233581	2.31087e-06	15152	order.Lactobacillales.id.1800	20.4117
rs9581006	179	order.Lactobacillales.id.1800	T	C	0.22583	0.0469228	1.76596e-06	4224	order.Lactobacillales.id.1800	23.1629
rs10202904	180	order.Methanobacteriales.id.120	G	T	-0.121754	0.0235357	3.0143e-07	3695	order.Methanobacteriales.id.120	26.7615
rs10424197	180	order.Methanobacteriales.id.120	A	G	-0.111274	0.0247517	9.27887e-06	3698	order.Methanobacteriales.id.120	20.2106
rs4257531	180	order.Methanobacteriales.id.120	A	G	0.164498	0.0364959	7.44344e-06	3162	order.Methanobacteriales.id.120	20.3158
rs6508769	180	order.Methanobacteriales.id.120	C	T	0.153519	0.0344519	8.22529e-06	3319	order.Methanobacteriales.id.120	19.8564
rs6776814	180	order.Methanobacteriales.id.120	C	T	-0.199566	0.0411825	1.63062e-06	3385	order.Methanobacteriales.id.120	23.4827
rs73068003	180	order.Methanobacteriales.id.120	T	G	-0.15814	0.0351803	8.44583e-06	3692	order.Methanobacteriales.id.120	20.2063
rs73457410	180	order.Methanobacteriales.id.120	G	A	0.21534	0.0436695	1.40855e-06	3498	order.Methanobacteriales.id.120	24.316
rs75208022	180	order.Methanobacteriales.id.120	T	C	-0.227245	0.048763	5.92103e-06	3203	order.Methanobacteriales.id.120	21.7173
rs894996	180	order.Methanobacteriales.id.120	A	C	0.216999	0.0449076	1.87557e-06	3582	order.Methanobacteriales.id.120	23.3495
rs11779863	181	order.MollicutesRF9.id.11579	A	G	-0.0772768	0.0172171	6.68845e-06	10353	order.MollicutesRF9.id.11579	20.1456
rs12566890	181	order.MollicutesRF9.id.11579	G	T	-0.103134	0.0241775	8.11201e-06	10339	order.MollicutesRF9.id.11579	18.1961
rs13100746	181	order.MollicutesRF9.id.11579	T	C	0.0638979	0.0142685	7.28846e-06	10359	order.MollicutesRF9.id.11579	20.0546
rs17235252	181	order.MollicutesRF9.id.11579	C	T	-0.122002	0.0255463	2.15879e-06	9531	order.MollicutesRF9.id.11579	22.8076
rs3932485	181	order.MollicutesRF9.id.11579	T	C	0.0626209	0.0141623	9.92857e-06	10359	order.MollicutesRF9.id.11579	19.551
rs515984	181	order.MollicutesRF9.id.11579	C	T	-0.0875451	0.0190685	6.61366e-06	10359	order.MollicutesRF9.id.11579	21.078
rs638542	181	order.MollicutesRF9.id.11579	A	G	-0.070592	0.0157049	5.17285e-06	9970	order.MollicutesRF9.id.11579	20.2041
rs74603314	181	order.MollicutesRF9.id.11579	C	T	0.230767	0.0489701	2.27641e-06	4033	order.MollicutesRF9.id.11579	22.2068
rs7706512	181	order.MollicutesRF9.id.11579	A	G	0.0657351	0.0138979	2.27207e-06	10359	order.MollicutesRF9.id.11579	22.3715
rs7801843	181	order.MollicutesRF9.id.11579	G	A	-0.0869495	0.0194509	9.46882e-06	10359	order.MollicutesRF9.id.11579	19.9826
rs7853673	181	order.MollicutesRF9.id.11579	A	G	-0.0624389	0.0139833	6.7325e-06	10359	order.MollicutesRF9.id.11579	19.9386
rs949341	181	order.MollicutesRF9.id.11579	A	G	0.0656602	0.0147216	7.73282e-06	10355	order.MollicutesRF9.id.11579	19.8926
rs11251024	182	order.NB1n.id.3953	A	G	0.104201	0.0206737	6.62801e-07	5107	order.NB1n.id.3953	25.4043
rs11606187	182	order.NB1n.id.3953	G	A	-0.154539	0.0326288	3.30586e-06	5102	order.NB1n.id.3953	22.4324
rs13385922	182	order.NB1n.id.3953	C	T	0.0929494	0.0201348	3.96829e-06	5106	order.NB1n.id.3953	21.3107
rs166849	182	order.NB1n.id.3953	A	G	0.0911053	0.0202239	7.73898e-06	5107	order.NB1n.id.3953	20.2934
rs2172426	182	order.NB1n.id.3953	T	C	-0.10212	0.0198947	3.17425e-07	5099	order.NB1n.id.3953	26.348
rs267959	182	order.NB1n.id.3953	G	A	0.0988612	0.0209676	2.61993e-06	5107	order.NB1n.id.3953	22.2308
rs4383094	182	order.NB1n.id.3953	C	T	0.149188	0.0320662	4.28134e-06	5091	order.NB1n.id.3953	21.6457
rs60775321	182	order.NB1n.id.3953	C	T	-0.0962425	0.0213842	7.1046e-06	5101	order.NB1n.id.3953	20.2558
rs72671304	182	order.NB1n.id.3953	C	T	0.172322	0.0370028	3.79578e-06	4887	order.NB1n.id.3953	21.6876
rs7911787	182	order.NB1n.id.3953	T	G	-0.223071	0.0470232	3.38824e-06	3879	order.NB1n.id.3953	22.504
rs8126061	182	order.NB1n.id.3953	C	T	-0.159135	0.0351904	7.36334e-06	5089	order.NB1n.id.3953	20.4496
rs9542068	182	order.NB1n.id.3953	C	T	0.0990709	0.0218149	6.52339e-06	5107	order.NB1n.id.3953	20.6246
rs10965428	183	order.Pasteurellales.id.3688	A	C	-0.119902	0.0258219	4.29151e-06	8873	order.Pasteurellales.id.3688	21.5614
rs111582866	183	order.Pasteurellales.id.3688	A	G	-0.113957	0.0256403	7.06627e-06	8616	order.Pasteurellales.id.3688	19.7532
rs12050685	183	order.Pasteurellales.id.3688	G	A	-0.0670948	0.015239	9.18513e-06	9411	order.Pasteurellales.id.3688	19.385
rs16970009	183	order.Pasteurellales.id.3688	G	A	0.187381	0.0429572	7.31531e-06	4703	order.Pasteurellales.id.3688	19.0275
rs4822728	183	order.Pasteurellales.id.3688	C	T	0.0685479	0.0149032	4.71847e-06	9412	order.Pasteurellales.id.3688	21.1557
rs6972479	183	order.Pasteurellales.id.3688	G	A	-0.0781862	0.0175366	7.74817e-06	8616	order.Pasteurellales.id.3688	19.8779
rs72756943	183	order.Pasteurellales.id.3688	A	G	0.13988	0.0303029	3.35218e-06	8020	order.Pasteurellales.id.3688	21.308
rs73139353	183	order.Pasteurellales.id.3688	C	A	-0.222573	0.0484634	8.71314e-06	4047	order.Pasteurellales.id.3688	21.0919
rs76022354	183	order.Pasteurellales.id.3688	T	C	0.24289	0.0500406	1.82858e-06	3692	order.Pasteurellales.id.3688	23.5599
rs78909003	183	order.Pasteurellales.id.3688	C	T	-0.241159	0.0498372	2.04893e-06	3638	order.Pasteurellales.id.3688	23.4154
rs9382510	183	order.Pasteurellales.id.3688	T	C	-0.0881865	0.0169965	2.476e-07	9410	order.Pasteurellales.id.3688	26.9207
rs9895850	183	order.Pasteurellales.id.3688	C	T	-0.176406	0.041017	9.08251e-06	4737	order.Pasteurellales.id.3688	18.497
rs9938097	183	order.Pasteurellales.id.3688	C	T	-0.0710386	0.0158024	8.22604e-06	9402	order.Pasteurellales.id.3688	20.2088
rs1035406	184	order.Rhodospirillales.id.2667	A	G	-0.114725	0.0247994	4.07163e-06	8585	order.Rhodospirillales.id.2667	21.401
rs11591293	184	order.Rhodospirillales.id.2667	T	G	0.0722755	0.0158186	4.68529e-06	8602	order.Rhodospirillales.id.2667	20.876
rs11630875	184	order.Rhodospirillales.id.2667	C	T	0.0945198	0.0202139	3.70379e-06	8595	order.Rhodospirillales.id.2667	21.8649
rs13336560	184	order.Rhodospirillales.id.2667	T	C	-0.0695313	0.0157065	9.74686e-06	8112	order.Rhodospirillales.id.2667	19.5976
rs1549633	184	order.Rhodospirillales.id.2667	C	A	0.0996735	0.0216667	3.88024e-06	8112	order.Rhodospirillales.id.2667	21.1629
rs3730086	184	order.Rhodospirillales.id.2667	G	A	0.0800354	0.0178737	7.98252e-06	8602	order.Rhodospirillales.id.2667	20.0509
rs3754624	184	order.Rhodospirillales.id.2667	T	C	0.094128	0.0198389	2.68367e-06	8598	order.Rhodospirillales.id.2667	22.5114
rs4278423	184	order.Rhodospirillales.id.2667	C	T	0.105215	0.0233778	3.9804e-06	8603	order.Rhodospirillales.id.2667	20.2558
rs55876211	184	order.Rhodospirillales.id.2667	T	C	-0.0865002	0.0195197	7.87313e-06	8596	order.Rhodospirillales.id.2667	19.6377
rs61933850	184	order.Rhodospirillales.id.2667	A	G	0.164663	0.0360285	6.99876e-06	6846	order.Rhodospirillales.id.2667	20.888
rs7001029	184	order.Rhodospirillales.id.2667	T	C	0.120726	0.0260989	2.83071e-06	8063	order.Rhodospirillales.id.2667	21.397
rs76784716	184	order.Rhodospirillales.id.2667	G	A	0.136039	0.0284399	1.31382e-06	8600	order.Rhodospirillales.id.2667	22.8808
rs77304857	184	order.Rhodospirillales.id.2667	A	C	-0.0997433	0.0222165	6.02031e-06	8602	order.Rhodospirillales.id.2667	20.1564
rs9813022	184	order.Rhodospirillales.id.2667	G	A	-0.0830795	0.0162642	3.07213e-07	8600	order.Rhodospirillales.id.2667	26.093
rs1135612	185	order.Selenomonadales.id.2165	A	G	0.0529785	0.0119177	9.26307e-06	18164	order.Selenomonadales.id.2165	19.7614
rs13086907	185	order.Selenomonadales.id.2165	A	G	0.0625312	0.0131735	1.95488e-06	18163	order.Selenomonadales.id.2165	22.5315
rs1643968	185	order.Selenomonadales.id.2165	C	T	-0.0565284	0.0112298	4.14596e-07	18170	order.Selenomonadales.id.2165	25.339
rs1649999	185	order.Selenomonadales.id.2165	G	A	0.0748989	0.0166458	7.5812e-06	18036	order.Selenomonadales.id.2165	20.2462
rs2834062	185	order.Selenomonadales.id.2165	G	A	0.0489057	0.0108842	8.4392e-06	18171	order.Selenomonadales.id.2165	20.1897
rs4463806	185	order.Selenomonadales.id.2165	C	T	-0.0543966	0.0129365	7.80662e-06	18160	order.Selenomonadales.id.2165	17.6811
rs4722181	185	order.Selenomonadales.id.2165	G	T	0.0501306	0.0105798	2.00112e-06	18163	order.Selenomonadales.id.2165	22.4518
rs60274479	185	order.Selenomonadales.id.2165	C	T	-0.0659623	0.0134137	1.1623e-06	17610	order.Selenomonadales.id.2165	24.1822
rs61249479	185	order.Selenomonadales.id.2165	C	A	0.0777075	0.0168628	2.95471e-06	18165	order.Selenomonadales.id.2165	21.2357
rs71405394	185	order.Selenomonadales.id.2165	A	G	-0.114178	0.02405	2.16631e-06	13861	order.Selenomonadales.id.2165	22.539
rs73232831	185	order.Selenomonadales.id.2165	A	G	-0.151829	0.0314932	1.87452e-06	9382	order.Selenomonadales.id.2165	23.2421
rs9423647	185	order.Selenomonadales.id.2165	A	G	0.047817	0.0105282	6.06114e-06	18164	order.Selenomonadales.id.2165	20.628
rs111862613	186	order.Verrucomicrobiales.id.4030	C	T	0.090699	0.0196746	3.73846e-06	11621	order.Verrucomicrobiales.id.4030	21.2517
rs117107102	186	order.Verrucomicrobiales.id.4030	G	A	0.204683	0.0431573	2.91821e-06	4975	order.Verrucomicrobiales.id.4030	22.4934
rs11729256	186	order.Verrucomicrobiales.id.4030	C	T	0.0749798	0.0150177	6.7309e-07	11861	order.Verrucomicrobiales.id.4030	24.9277
rs12908520	186	order.Verrucomicrobiales.id.4030	A	G	0.0618926	0.0130946	2.17163e-06	11863	order.Verrucomicrobiales.id.4030	22.3404
rs2602429	186	order.Verrucomicrobiales.id.4030	T	C	0.0746844	0.0156194	2.58297e-06	11690	order.Verrucomicrobiales.id.4030	22.8628
rs4242783	186	order.Verrucomicrobiales.id.4030	A	G	0.0689292	0.0147693	2.63612e-06	11690	order.Verrucomicrobiales.id.4030	21.7815
rs4936098	186	order.Verrucomicrobiales.id.4030	G	A	0.0648843	0.0135928	1.12221e-06	11858	order.Verrucomicrobiales.id.4030	22.7856
rs61779207	186	order.Verrucomicrobiales.id.4030	A	G	-0.0758309	0.0167762	6.72285e-06	11591	order.Verrucomicrobiales.id.4030	20.4318
rs74542928	186	order.Verrucomicrobiales.id.4030	C	T	0.112164	0.0236422	1.63222e-06	11216	order.Verrucomicrobiales.id.4030	22.5076
rs9349825	186	order.Verrucomicrobiales.id.4030	G	A	-0.0704036	0.0147128	2.53687e-06	11858	order.Verrucomicrobiales.id.4030	22.8981
rs941682	186	order.Verrucomicrobiales.id.4030	A	G	-0.0631436	0.0143767	9.61003e-06	11809	order.Verrucomicrobiales.id.4030	19.2902
rs1002941	187	order.Victivallales.id.2254	A	G	0.105025	0.0233484	8.14836e-06	4734	order.Victivallales.id.2254	20.2334
rs11770843	187	order.Victivallales.id.2254	T	C	0.109431	0.0234879	1.90729e-06	4705	order.Victivallales.id.2254	21.7066
rs17114848	187	order.Victivallales.id.2254	A	G	0.152377	0.0324332	4.05865e-06	4734	order.Victivallales.id.2254	22.0729
rs2031282	187	order.Victivallales.id.2254	G	A	0.122369	0.0270329	4.3826e-06	4734	order.Victivallales.id.2254	20.4905
rs2825714	187	order.Victivallales.id.2254	G	A	-0.13741	0.0289246	1.72211e-06	4734	order.Victivallales.id.2254	22.5685
rs62570196	187	order.Victivallales.id.2254	T	C	-0.21635	0.0439866	1.07926e-06	3712	order.Victivallales.id.2254	24.1922
rs72640280	187	order.Victivallales.id.2254	G	A	0.220207	0.0486196	5.18035e-06	3816	order.Victivallales.id.2254	20.5134
rs77599476	187	order.Victivallales.id.2254	G	A	0.230292	0.0480168	1.86133e-06	3722	order.Victivallales.id.2254	23.0022
rs11766971	188	phylum.Actinobacteria.id.400	C	T	0.0476376	0.010646	9.39927e-06	17987	phylum.Actinobacteria.id.400	20.0227
rs12528285	188	phylum.Actinobacteria.id.400	T	C	0.0809469	0.0180784	5.68792e-06	17990	phylum.Actinobacteria.id.400	20.0484
rs13192624	188	phylum.Actinobacteria.id.400	C	T	-0.0522862	0.0117742	9.32576e-06	17985	phylum.Actinobacteria.id.400	19.7201
rs1397793	188	phylum.Actinobacteria.id.400	A	G	-0.0521387	0.0111587	3.73769e-06	17782	phylum.Actinobacteria.id.400	21.8318
rs4429415	188	phylum.Actinobacteria.id.400	T	C	0.0581908	0.0111343	2.05146e-07	17990	phylum.Actinobacteria.id.400	27.3136
rs55888705	188	phylum.Actinobacteria.id.400	G	A	0.0534221	0.0109975	1.31242e-06	17988	phylum.Actinobacteria.id.400	23.5967
rs6496870	188	phylum.Actinobacteria.id.400	C	T	0.0510777	0.0113809	4.61743e-06	17990	phylum.Actinobacteria.id.400	20.1424
rs6743026	188	phylum.Actinobacteria.id.400	C	T	0.0589446	0.0134622	9.8833e-06	17875	phylum.Actinobacteria.id.400	19.1714
rs74037001	188	phylum.Actinobacteria.id.400	A	G	-0.0819391	0.0165334	6.7124e-07	17179	phylum.Actinobacteria.id.400	24.5618
rs75211493	188	phylum.Actinobacteria.id.400	A	G	0.0840786	0.0184739	9.27186e-06	16605	phylum.Actinobacteria.id.400	20.7136
rs7570971	188	phylum.Actinobacteria.id.400	C	A	0.086653	0.0113623	1.41347e-14	17782	phylum.Actinobacteria.id.400	58.1615
rs80124826	188	phylum.Actinobacteria.id.400	C	T	-0.124191	0.0278566	8.75422e-06	11999	phylum.Actinobacteria.id.400	19.8759
rs857444	188	phylum.Actinobacteria.id.400	T	C	0.0507315	0.0109885	3.80349e-06	17988	phylum.Actinobacteria.id.400	21.3148
rs9833771	188	phylum.Actinobacteria.id.400	C	T	0.0490077	0.0106564	4.0744e-06	17990	phylum.Actinobacteria.id.400	21.1498
rs17343978	189	phylum.Bacteroidetes.id.905	C	A	-0.0556041	0.0120272	7.2247e-06	18335	phylum.Bacteroidetes.id.905	21.3739
rs2032750	189	phylum.Bacteroidetes.id.905	C	T	-0.0510857	0.0106804	1.70835e-06	17854	phylum.Bacteroidetes.id.905	22.8782
rs62531359	189	phylum.Bacteroidetes.id.905	G	T	0.0657788	0.0149886	8.42316e-06	18321	phylum.Bacteroidetes.id.905	19.2597
rs62575403	189	phylum.Bacteroidetes.id.905	T	C	0.145424	0.0311079	2.95953e-06	9669	phylum.Bacteroidetes.id.905	21.854
[truncated: 84 more rows]
